# Supplementary material for: 2-[(E)-1-(4-Meth­oxy­phen­yl)pent-1-en-3-yl­idene]malononitrile
Source: Acta Crystallogr Sect E Struct Rep Online. 2010 Nov 13;66(Pt 12):o3148. doi: 10.1107/S1600536810045381 (PMC3011700; doi:10.1107/S1600536810045381)
Supplement: Supplementary file 2 [file e-66-o3148-Isup2.hkl]

# 
# h,k,l, Fc-squared, Fo-squared, sigma(Fo-squared) and status flag 
# 
data_I
_shelx_title ' YANG-2 in P2(1)/n' 
_shelx_refln_list_code          4 
_shelx_F_calc_maximum       64.94 
_exptl_crystal_F_000       504.00 
_reflns_d_resolution_high  0.8228 
 
loop_ 
 _symmetry_equiv_pos_as_xyz 
 'x, y, z' 
 '-x+1/2, y+1/2, -z+1/2' 
 '-x, -y, -z' 
 'x-1/2, -y-1/2, z-1/2' 
 
_cell_length_a    12.3371 
_cell_length_b     8.8832 
_cell_length_c    12.8554 
_cell_angle_alpha  90.000 
_cell_angle_beta  108.050 
_cell_angle_gamma  90.000 
 
_shelx_F_squared_multiplier     1.000 
 
loop_ 
 _refln_index_h 
 _refln_index_k 
 _refln_index_l 
 _refln_F_squared_calc 
 _refln_F_squared_meas 
 _refln_F_squared_sigma 
 _refln_observed_status 
   6   0   0       70.41       76.77      1.09 o 
   8   0   0      777.62      710.82      8.85 o 
  10   0   0      462.68      466.10      5.72 o 
  12   0   0        0.22        0.55      0.26 o 
  14   0   0       27.76       30.89      0.76 o 
   2   1   0      114.98      124.72      0.61 o 
   3   1   0     1584.98     1451.01     19.35 o 
   4   1   0       28.28       35.73      0.53 o 
   5   1   0      203.51      236.17      1.40 o 
   6   1   0      146.44      139.79      1.44 o 
   7   1   0      124.26      134.51      1.75 o 
   8   1   0      205.78      182.53      2.17 o 
   9   1   0      175.31      166.47      2.81 o 
  10   1   0       64.83       59.22      1.45 o 
  11   1   0        1.06        1.22      0.24 o 
  12   1   0       11.91       21.35      8.37 o 
  13   1   0        3.78        2.96      0.20 o 
  14   1   0       45.12       52.06      0.67 o 
   1   2   0       25.38       25.93      0.33 o 
   2   2   0      132.10      140.53      0.88 o 
   3   2   0      146.39      157.20      0.87 o 
   4   2   0      329.71      321.71      1.73 o 
   5   2   0        5.99        6.28      0.27 o 
   6   2   0     1013.92     1010.58      4.42 o 
   7   2   0        0.17        1.20      0.18 o 
   8   2   0       50.43       62.26      1.07 o 
   9   2   0      461.54      462.53      3.13 o 
  10   2   0      180.41      185.47      2.58 o 
  11   2   0        0.01        0.38      0.26 o 
  12   2   0        8.92        9.98      0.58 o 
  13   2   0       10.56        9.63      0.28 o 
  14   2   0        8.13        8.50      0.53 o 
   1   3   0       13.73       16.07      0.27 o 
   2   3   0      437.75      410.49      3.38 o 
   3   3   0       17.20       20.63      0.38 o 
   4   3   0       57.63       67.30      0.75 o 
   5   3   0      836.71      892.63      4.45 o 
   6   3   0      680.55      729.35      3.44 o 
   7   3   0       14.55       18.86      0.71 o 
   8   3   0       18.30       20.22      0.64 o 
   9   3   0       27.25       32.26      0.67 o 
  10   3   0       53.15       53.81      0.97 o 
  11   3   0        2.96        3.47      0.29 o 
  12   3   0       10.83       10.56      0.41 o 
  13   3   0        0.65        0.56      0.09 o 
   0   4   0      874.81      889.37      4.90 o 
   1   4   0        2.25        3.01      0.19 o 
   2   4   0        2.40        2.21      0.18 o 
   3   4   0      188.84      179.37      1.65 o 
   4   4   0       85.07       80.24      1.19 o 
   5   4   0       67.57       76.65      1.25 o 
   6   4   0       47.06       41.54      1.00 o 
   7   4   0       71.62       80.76      1.09 o 
   8   4   0        1.89        0.88      0.15 o 
   9   4   0       69.40       67.43      1.10 o 
  10   4   0        0.25        0.30      0.11 o 
  11   4   0        0.20        0.60      0.09 o 
  12   4   0        0.47        0.13      0.07 o 
  13   4   0        9.60       10.94      0.35 o 
   1   5   0      137.82      143.18      1.46 o 
   2   5   0       73.51       56.72      1.53 o 
   3   5   0        0.32       -0.02      0.10 o 
   4   5   0      180.15      186.58      2.31 o 
   5   5   0       65.19       64.46      1.84 o 
   6   5   0       16.46       15.65      0.46 o 
   7   5   0       75.80       81.86      0.90 o 
   8   5   0        4.95        4.89      0.25 o 
   9   5   0        0.21        0.63      0.10 o 
  10   5   0        3.08        3.35      0.20 o 
  11   5   0        7.22        6.67      0.31 o 
  12   5   0        9.83        9.67      0.31 o 
   0   6   0       34.16       29.63      1.28 o 
   1   6   0        1.50        0.85      0.20 o 
   2   6   0        7.77        8.11      0.44 o 
   3   6   0        1.10        0.24      0.11 o 
   4   6   0       28.78       28.52      1.23 o 
   5   6   0        0.11        0.08      0.11 o 
   6   6   0        2.65        3.14      0.25 o 
   7   6   0       12.25       11.72      0.80 o 
   8   6   0        1.62        1.53      0.22 o 
   9   6   0        4.42        4.01      0.26 o 
  10   6   0        0.33        0.08      0.12 o 
  11   6   0        2.29        1.57      0.16 o 
   1   7   0      176.49      171.75      2.03 o 
   2   7   0       80.81       80.81      1.22 o 
   3   7   0        5.30        5.62      0.39 o 
   4   7   0       12.45       10.67      0.53 o 
   5   7   0        1.73        1.76      0.20 o 
   6   7   0        0.02        0.10      0.09 o 
   7   7   0        8.08        9.07      0.62 o 
   8   7   0       12.40       10.84      0.64 o 
   9   7   0        7.18        6.72      0.47 o 
  10   7   0        0.18        0.27      0.11 o 
   0   8   0       21.01       19.16      0.86 o 
   1   8   0       27.70       27.90      0.73 o 
   2   8   0        0.74        1.19      0.15 o 
   3   8   0       19.64       17.36      0.70 o 
   4   8   0       12.31       12.91      0.60 o 
   5   8   0        6.56        6.48      0.40 o 
   6   8   0        0.73        0.21      0.11 o 
   7   8   0        2.27        2.57      0.30 o 
   8   8   0       11.18       12.46      0.59 o 
   9   8   0        5.90        4.37      0.31 o 
   1   9   0        0.48        0.30      0.13 o 
   2   9   0        2.69        2.75      0.23 o 
   3   9   0        3.02        4.13      0.40 o 
   4   9   0        1.00        1.86      0.27 o 
   5   9   0       17.44       17.16      0.72 o 
   6   9   0        3.14        1.85      0.23 o 
   7   9   0        0.97        0.63      0.17 o 
   0  10   0       14.19       14.97      1.26 o 
   1  10   0        2.15        1.90      0.16 o 
   2  10   0        4.74        4.50      0.35 o 
   3  10   0       16.68       16.02      0.51 o 
   4  10   0       56.28       61.79      0.94 o 
   5  10   0       41.14       40.72      0.69 o 
 -13   0   1        0.02        0.10      0.10 o 
 -11   0   1     1469.90     1481.56     10.45 o 
  -9   0   1       72.30       74.14      1.70 o 
  -7   0   1        9.47       10.15      0.62 o 
  -5   0   1      595.92      590.76      3.86 o 
  -1   0   1       24.46       20.26      0.31 o 
   3   0   1      110.31      119.59      1.68 o 
   5   0   1      236.71      250.42      2.91 o 
   7   0   1        0.47        0.93      0.86 o 
   9   0   1       53.24       49.82      1.78 o 
  11   0   1        0.17        0.17      0.19 o 
  13   0   1       11.97       12.09      0.59 o 
 -14   1   1        3.45        4.34      0.17 o 
 -13   1   1        1.60        1.84      0.18 o 
 -12   1   1       75.90       73.94      1.62 o 
 -11   1   1      181.00      184.59      2.13 o 
 -10   1   1      242.78      244.41      2.92 o 
  -9   1   1      646.51      639.81      5.14 o 
  -8   1   1      214.23      201.22      2.02 o 
  -7   1   1       67.26       68.77      0.98 o 
  -6   1   1      102.14      106.82      1.07 o 
  -5   1   1      141.50      135.93      1.16 o 
  -4   1   1      106.01       85.41      0.85 o 
  -3   1   1     1083.15     1003.84      5.28 o 
  -1   1   1        2.61        4.99      0.11 o 
   0   1   1      457.76      424.84      1.50 o 
   2   1   1     1174.78     1120.63     11.48 o 
   3   1   1     2121.15     1939.21      6.37 o 
   4   1   1      739.49      738.30      5.25 o 
   5   1   1      303.14      349.90      1.66 o 
   6   1   1       13.69       15.83      0.42 o 
   7   1   1      112.03      126.63      1.43 o 
   8   1   1       89.78       86.28      1.55 o 
   9   1   1      178.26      167.73      2.33 o 
  10   1   1        6.01        7.56      0.53 o 
  11   1   1       17.36       16.92      0.78 o 
  12   1   1        1.75        2.63      0.24 o 
  13   1   1        1.06        0.87      0.10 o 
 -14   2   1        3.86        3.92      0.17 o 
 -13   2   1        0.01        0.08      0.09 o 
 -12   2   1        2.26        2.96      0.27 o 
 -11   2   1       11.54       10.15      0.62 o 
 -10   2   1       12.02       12.32      0.53 o 
  -9   2   1       62.42       62.34      1.13 o 
  -8   2   1        7.08        6.81      0.38 o 
  -7   2   1       95.29       80.66      1.11 o 
  -6   2   1       31.00       27.52      0.49 o 
  -5   2   1      752.03      719.36      6.73 o 
  -4   2   1      122.65      122.61      0.78 o 
  -3   2   1     2036.99     1721.45      5.46 o 
   0   2   1        1.22        2.22      0.07 o 
   2   2   1      333.68      330.32      1.48 o 
   3   2   1      127.73      148.96      1.01 o 
   4   2   1     1048.45     1052.92      6.54 o 
   5   2   1      100.71      127.07      1.28 o 
   6   2   1      227.54      217.59      2.16 o 
   7   2   1       21.47       32.26      0.76 o 
   8   2   1        1.09        0.65      0.19 o 
   9   2   1       32.24       35.35      0.88 o 
  10   2   1      140.44      146.25      2.28 o 
  11   2   1      214.77      229.27      2.34 o 
  12   2   1       41.85       44.67      0.72 o 
  13   2   1        3.98        4.84      0.19 o 
 -13   3   1       33.37       34.13      0.65 o 
 -12   3   1        0.13        0.25      0.09 o 
 -11   3   1        1.61        1.41      0.20 o 
 -10   3   1        2.39        3.62      0.24 o 
  -9   3   1       21.42       21.75      0.55 o 
  -8   3   1       12.21       11.52      0.79 o 
  -7   3   1       25.59       29.44      0.87 o 
  -6   3   1      100.55      107.25      1.15 o 
  -5   3   1     1989.40     1964.57     10.56 o 
  -4   3   1      163.68      159.43      1.79 o 
  -3   3   1     2010.56     1873.59      7.13 o 
  -2   3   1       44.94       38.73      0.50 o 
  -1   3   1        1.11        0.58      0.09 o 
   0   3   1      387.16      397.36      2.60 o 
   1   3   1     1925.79     1750.70      3.95 o 
   2   3   1       24.45       23.05      0.38 o 
   3   3   1        7.36        8.06      0.28 o 
   4   3   1      352.17      354.94      2.05 o 
   5   3   1      321.51      351.28      2.23 o 
   6   3   1        4.71        4.58      0.32 o 
   7   3   1       10.14        7.05      0.65 o 
   8   3   1        7.53        6.97      0.28 o 
   9   3   1      239.01      246.40      2.04 o 
  10   3   1      276.52      293.29      2.63 o 
  11   3   1      102.97      102.19      1.52 o 
  12   3   1       14.04       11.42      0.39 o 
  13   3   1        0.35        0.39      0.06 o 
 -13   4   1        6.59        6.78      0.31 o 
 -12   4   1        0.22        0.17      0.07 o 
 -11   4   1       30.46       31.34      0.65 o 
 -10   4   1       42.43       43.88      0.81 o 
  -9   4   1        0.00        0.13      0.10 o 
  -8   4   1       24.16       27.29      0.69 o 
  -7   4   1      116.02      118.50      1.94 o 
  -6   4   1       54.06       61.87      1.17 o 
  -5   4   1        0.06        0.18      0.09 o 
  -4   4   1      608.67      631.25      3.82 o 
  -3   4   1        0.11        0.02      0.06 o 
  -2   4   1       83.93       82.87      1.07 o 
  -1   4   1        0.18        0.23      0.08 o 
   0   4   1        2.23        2.06      0.19 o 
   1   4   1        0.20        0.11      0.09 o 
   2   4   1      105.15      109.42      1.07 o 
   3   4   1       99.96      100.18      1.10 o 
   4   4   1      157.16      144.28      1.66 o 
   5   4   1        2.02        2.21      0.23 o 
   6   4   1       80.79       79.60      1.42 o 
   7   4   1       24.78       24.86      0.63 o 
   8   4   1      181.05      181.09      1.60 o 
   9   4   1        0.71        0.43      0.10 o 
  10   4   1        9.09        6.57      0.30 o 
  11   4   1        1.87        1.63      0.18 o 
  12   4   1        6.32        7.46      0.26 o 
 -12   5   1        0.63        0.91      0.12 o 
 -11   5   1        1.40        2.03      0.16 o 
 -10   5   1        0.86        1.01      0.12 o 
  -9   5   1       20.00       21.33      0.57 o 
  -8   5   1       12.56       13.13      0.45 o 
  -7   5   1        8.20        5.84      0.29 o 
  -6   5   1        1.53        1.86      0.17 o 
  -5   5   1       19.51       21.09      0.90 o 
  -4   5   1      381.38      398.13      3.03 o 
  -3   5   1        1.89        1.46      0.20 o 
  -2   5   1        0.92        0.83      0.13 o 
  -1   5   1      196.05      188.31      1.67 o 
   0   5   1        1.34        2.67      0.22 o 
   1   5   1       59.82       54.77      0.98 o 
   2   5   1       27.38       30.77      1.17 o 
   3   5   1      177.73      175.49      2.96 o 
   4   5   1      384.24      381.39      3.43 o 
   5   5   1      160.20      177.73      3.60 o 
   6   5   1       82.23       89.38      1.24 o 
   7   5   1        0.59        0.90      0.14 o 
   8   5   1        4.76        3.72      0.24 o 
   9   5   1       36.65       36.83      0.73 o 
  10   5   1        4.35        3.26      0.24 o 
  11   5   1        2.28        2.54      0.22 o 
  12   5   1        5.01        4.47      0.28 o 
 -11   6   1        0.24        0.40      0.09 o 
 -10   6   1       46.07       45.15      0.66 o 
  -9   6   1        1.39        1.30      0.17 o 
  -8   6   1        3.12        3.06      0.25 o 
  -7   6   1        0.89        1.29      0.17 o 
  -6   6   1        1.40        2.49      0.32 o 
  -5   6   1        9.73        9.93      0.54 o 
  -4   6   1        1.63        1.31      0.23 o 
  -3   6   1        0.11        0.09      0.11 o 
  -2   6   1       38.19       35.52      0.99 o 
  -1   6   1       69.57       63.80      1.48 o 
   0   6   1      100.24      102.79      1.48 o 
   1   6   1       62.57       64.20      1.08 o 
   2   6   1       17.97       20.69      0.63 o 
   3   6   1       53.35       52.30      1.16 o 
   4   6   1       47.27       51.26      1.34 o 
   5   6   1       85.16       93.21      2.03 o 
   6   6   1        2.59        2.74      0.29 o 
   7   6   1        0.08        0.27      0.12 o 
   8   6   1       11.58       12.48      0.67 o 
   9   6   1        5.17        6.50      0.70 o 
  10   6   1        1.13        0.95      0.21 o 
  11   6   1       10.29        8.95      0.44 o 
 -11   7   1        0.00        0.00      0.10 o 
 -10   7   1       11.82       10.66      0.69 o 
  -9   7   1       10.78       13.10      0.67 o 
  -8   7   1        1.50        1.88      0.30 o 
  -7   7   1        1.98        1.73      0.20 o 
  -6   7   1        1.60        1.68      0.27 o 
  -5   7   1       14.43       13.31      0.60 o 
  -4   7   1       48.39       53.08      1.20 o 
  -3   7   1       18.26       20.82      0.91 o 
  -2   7   1        3.22        3.38      0.29 o 
  -1   7   1       60.40       60.06      1.46 o 
   0   7   1       96.98       96.00      1.50 o 
   1   7   1        1.89        3.70      0.38 o 
   2   7   1       16.99       19.77      0.82 o 
   3   7   1       10.30        9.39      0.50 o 
   4   7   1       29.53       32.55      1.17 o 
   5   7   1       10.83        7.63      0.40 o 
   6   7   1        1.81        2.13      0.21 o 
   7   7   1        9.54        9.75      0.63 o 
   8   7   1        0.73        0.88      0.26 o 
   9   7   1        2.16        1.98      0.26 o 
  10   7   1        7.22        5.23      0.39 o 
  -9   8   1        0.17        0.11      0.10 o 
  -8   8   1        0.08        0.13      0.12 o 
  -7   8   1        5.07        5.36      0.34 o 
  -6   8   1        3.00        4.01      0.32 o 
  -5   8   1        0.40        0.62      0.20 o 
  -4   8   1        5.99        6.33      0.42 o 
  -3   8   1        9.59        8.89      0.51 o 
  -2   8   1        3.97        3.83      0.25 o 
  -1   8   1       81.29       83.80      1.26 o 
   0   8   1       32.40       32.50      0.78 o 
   1   8   1        0.15        0.15      0.13 o 
   2   8   1        4.18        5.09      0.38 o 
   3   8   1       37.15       39.20      1.02 o 
   4   8   1       12.93       13.68      0.61 o 
   5   8   1        2.38        2.37      0.26 o 
   6   8   1        0.01       -0.03      0.13 o 
   7   8   1        0.02        0.18      0.13 o 
   8   8   1        4.48        4.19      0.33 o 
   9   8   1        0.02        0.01      0.09 o 
  -8   9   1        4.29        4.72      0.42 o 
  -7   9   1        1.39        1.02      0.13 o 
  -6   9   1        6.35        6.82      0.48 o 
  -5   9   1        2.72        2.41      0.29 o 
  -4   9   1       12.82       13.94      0.70 o 
  -3   9   1        3.25        3.13      0.36 o 
  -2   9   1       13.39       13.76      0.72 o 
  -1   9   1        5.44        4.71      0.31 o 
   0   9   1       18.47       15.02      0.60 o 
   1   9   1        1.13        0.67      0.14 o 
   2   9   1       12.64       14.79      0.60 o 
   3   9   1       53.84       55.36      1.11 o 
   4   9   1        3.69        4.08      0.37 o 
   5   9   1        6.34        5.52      0.40 o 
   6   9   1       26.25       24.18      0.72 o 
   7   9   1       10.19        8.60      0.60 o 
  -5  10   1        3.57        3.42      0.21 o 
  -4  10   1       22.07       21.19      0.56 o 
  -3  10   1        5.86        6.11      0.73 o 
  -2  10   1        0.03       -0.11      0.11 o 
  -1  10   1        0.00       -0.10      0.10 o 
   0  10   1        0.22        0.18      0.10 o 
   1  10   1        0.62        0.94      0.16 o 
   2  10   1       25.51       26.11      0.65 o 
   3  10   1        3.31        2.92      0.22 o 
   4  10   1        0.04       -0.10      0.10 o 
   5  10   1        1.69        1.65      0.27 o 
 -14   0   2        1.10        0.92      0.13 o 
 -12   0   2        9.80       10.49      0.88 o 
 -10   0   2      887.56      871.74      7.61 o 
  -8   0   2     1124.97     1037.73      4.71 o 
  -6   0   2      280.56      282.02      2.41 o 
  -2   0   2     1252.51      988.89      4.48 o 
   0   0   2      530.33      474.44      1.60 o 
   2   0   2      126.81      109.07      1.25 o 
   4   0   2      625.08      603.88      3.04 o 
   6   0   2     1068.13     1142.06      5.01 o 
   8   0   2       66.29       61.39      2.28 o 
  10   0   2        0.09       -0.09      0.20 o 
  12   0   2        9.15        8.91      0.51 o 
 -14   1   2        9.17        9.66      0.37 o 
 -13   1   2       36.51       37.41      0.86 o 
 -12   1   2       10.04       10.57      0.51 o 
 -11   1   2        0.54        0.72      0.22 o 
 -10   1   2        7.22        7.74      0.35 o 
  -9   1   2      136.80      124.23      1.31 o 
  -8   1   2      267.10      257.58      2.02 o 
  -7   1   2       59.71       72.16      0.88 o 
  -6   1   2       27.99       19.42      0.35 o 
  -5   1   2       14.05       12.27      0.26 o 
  -4   1   2      406.06      386.27      1.89 o 
  -3   1   2      179.96      201.94      0.84 o 
  -2   1   2       32.91       45.20      0.31 o 
  -1   1   2      477.36      445.85      2.78 o 
   0   1   2       15.68       22.17      0.32 o 
   1   1   2       33.45       28.84      0.45 o 
   2   1   2      328.87      314.94      3.08 o 
   3   1   2      569.99      571.29      2.90 o 
   4   1   2     1356.26     1396.63      6.22 o 
   5   1   2      585.76      675.10      2.50 o 
   6   1   2      838.30      888.43      3.61 o 
   7   1   2       10.22        6.72      0.32 o 
   8   1   2       56.12       64.09      1.13 o 
   9   1   2       42.91       47.33      1.24 o 
  10   1   2       87.96       89.87      1.75 o 
  11   1   2        1.68        1.42      0.16 o 
  12   1   2        6.18        5.77      0.26 o 
  13   1   2        7.13        8.50      0.34 o 
 -14   2   2       45.77       49.66      0.61 o 
 -13   2   2       29.14       33.96      0.82 o 
 -12   2   2        0.30        0.14      0.07 o 
 -11   2   2       72.00       70.63      1.09 o 
 -10   2   2      166.47      165.27      1.66 o 
  -9   2   2      192.74      193.63      1.98 o 
  -8   2   2        0.01        0.36      0.11 o 
  -7   2   2      367.68      380.63      3.17 o 
  -6   2   2       19.05       12.75      0.40 o 
  -5   2   2      134.40      141.73      1.20 o 
  -4   2   2      848.29      802.45      3.17 o 
  -3   2   2       44.06       45.90      0.32 o 
   2   2   2      676.16      659.75      6.57 o 
   3   2   2        1.17        1.75      0.14 o 
   4   2   2      363.48      338.34      1.84 o 
   5   2   2      281.92      247.76      1.95 o 
   6   2   2       44.60       49.55      0.82 o 
   7   2   2        4.70        3.28      0.23 o 
   8   2   2      296.83      284.95      2.11 o 
   9   2   2       73.34       83.45      1.36 o 
  10   2   2      110.31      111.55      1.57 o 
  11   2   2        4.31        4.24      0.24 o 
  12   2   2        8.26        8.38      0.29 o 
  13   2   2        8.02        7.94      0.31 o 
 -14   3   2       12.47       15.28      0.36 o 
 -13   3   2       12.50       15.03      0.44 o 
 -12   3   2        2.16        2.76      0.22 o 
 -11   3   2        0.01        0.01      0.08 o 
 -10   3   2      116.49      122.14      1.22 o 
  -9   3   2       37.08       35.43      0.62 o 
  -8   3   2        4.75        4.38      0.36 o 
  -7   3   2      668.23      658.73      7.24 o 
  -6   3   2       14.79       17.13      0.51 o 
  -5   3   2        0.23        0.30      0.06 o 
  -4   3   2      306.75      348.13      1.92 o 
  -3   3   2      273.58      263.09      1.33 o 
  -2   3   2      432.25      443.40      1.87 o 
  -1   3   2       95.32       82.17      0.63 o 
   0   3   2     1769.52     1601.32      9.92 o 
   1   3   2        0.01        0.85      0.09 o 
   2   3   2      199.42      182.91      1.44 o 
   3   3   2      239.62      287.41      1.85 o 
   4   3   2      102.54      109.74      1.23 o 
   5   3   2      271.58      277.35      2.28 o 
   6   3   2        9.57        8.98      0.58 o 
   7   3   2        4.21        2.54      0.21 o 
   8   3   2       67.04       76.59      1.14 o 
   9   3   2        3.54        2.42      0.19 o 
  10   3   2        1.79        2.05      0.18 o 
  11   3   2       22.19       20.33      0.48 o 
  12   3   2        0.12        0.17      0.08 o 
 -13   4   2       15.21       15.18      0.40 o 
 -12   4   2        0.34        0.23      0.07 o 
 -11   4   2        1.95        2.46      0.19 o 
 -10   4   2        0.00        0.10      0.08 o 
  -9   4   2        0.48        0.44      0.11 o 
  -8   4   2        0.76        0.96      0.15 o 
  -7   4   2        7.60        8.89      0.74 o 
  -6   4   2      111.73      114.22      1.57 o 
  -5   4   2       63.95       60.95      0.81 o 
  -4   4   2       19.22       20.84      0.44 o 
  -3   4   2      144.21      147.98      1.15 o 
  -2   4   2        0.83        1.12      0.14 o 
  -1   4   2        2.06        4.91      0.21 o 
   0   4   2        9.30        8.75      0.27 o 
   1   4   2      458.80      429.86      2.41 o 
   2   4   2       30.00       32.55      0.71 o 
   3   4   2      119.88      115.20      1.25 o 
   4   4   2      229.25      240.88      1.95 o 
   5   4   2       20.63       18.98      0.68 o 
   6   4   2       90.14       94.34      1.97 o 
   7   4   2       72.52       77.28      1.13 o 
   8   4   2       45.70       50.06      0.86 o 
   9   4   2      100.25      100.30      1.20 o 
  10   4   2       22.24       26.51      0.78 o 
  11   4   2       14.92       12.35      0.41 o 
  12   4   2       19.20       16.60      0.56 o 
 -13   5   2        0.09        0.25      0.12 o 
 -12   5   2        1.52        1.50      0.13 o 
 -11   5   2        2.51        3.14      0.18 o 
 -10   5   2        0.15       -0.01      0.08 o 
  -9   5   2       11.49       12.92      0.45 o 
  -8   5   2       12.19       12.07      0.42 o 
  -7   5   2      171.36      186.37      1.59 o 
  -6   5   2      138.82      148.73      1.63 o 
  -5   5   2      121.06      112.19      1.45 o 
  -4   5   2       75.10       77.49      1.03 o 
  -3   5   2        3.99        3.90      0.23 o 
  -2   5   2      676.69      664.24      3.46 o 
  -1   5   2      291.28      305.14      2.56 o 
   0   5   2       11.99       14.78      0.41 o 
   1   5   2       19.73       19.67      0.93 o 
   2   5   2       12.43       13.77      0.54 o 
   3   5   2       13.10       13.50      0.64 o 
   4   5   2        2.08        2.28      0.39 o 
   5   5   2       30.02       29.41      0.71 o 
   6   5   2       19.70       20.22      0.54 o 
   7   5   2        0.10        0.21      0.10 o 
   8   5   2       13.58        9.52      0.43 o 
   9   5   2      116.63      120.56      1.70 o 
  10   5   2       26.40       26.88      0.91 o 
  11   5   2        6.91        6.20      0.38 o 
 -12   6   2        0.00        0.02      0.13 o 
 -11   6   2        0.54        0.85      0.11 o 
 -10   6   2       14.94       15.74      0.45 o 
  -9   6   2        0.50        0.37      0.11 o 
  -8   6   2        5.14        6.37      0.32 o 
  -7   6   2       10.84       12.30      0.39 o 
  -6   6   2        5.62        7.74      0.34 o 
  -5   6   2        0.03        0.32      0.10 o 
  -4   6   2       12.58       11.97      0.53 o 
  -3   6   2       15.15       14.11      0.67 o 
  -2   6   2       15.10       15.22      0.50 o 
  -1   6   2       97.78      100.65      1.29 o 
   0   6   2      109.37      109.54      1.53 o 
   1   6   2       99.37      109.60      1.44 o 
   2   6   2       25.21       26.52      0.82 o 
   3   6   2       19.94       17.57      0.79 o 
   4   6   2        5.60        5.68      0.38 o 
   5   6   2        9.84        9.91      0.51 o 
   6   6   2       51.22       56.69      1.56 o 
   7   6   2       91.75       96.54      2.82 o 
   8   6   2       17.38       21.47      1.31 o 
   9   6   2       18.39       13.43      0.97 o 
  10   6   2        1.33        2.66      0.40 o 
  11   6   2        0.87        1.05      0.15 o 
 -11   7   2        9.02        7.78      0.56 o 
 -10   7   2       18.71       17.88      0.53 o 
  -9   7   2       24.65       27.65      0.75 o 
  -8   7   2        0.19        0.13      0.08 o 
  -7   7   2        5.41        5.92      0.34 o 
  -6   7   2        2.31        2.69      0.24 o 
  -5   7   2        0.93        0.67      0.16 o 
  -4   7   2       12.43       12.18      0.58 o 
  -3   7   2       25.53       28.80      0.88 o 
  -2   7   2        4.63        3.78      0.31 o 
  -1   7   2        2.20        3.96      0.38 o 
   0   7   2       41.26       41.46      0.99 o 
   1   7   2       54.65       56.96      1.04 o 
   2   7   2       14.38       13.74      0.60 o 
   3   7   2       12.21       14.49      0.62 o 
   4   7   2        5.56        5.57      0.33 o 
   5   7   2       11.31       11.21      0.48 o 
   6   7   2       29.27       29.44      0.90 o 
   7   7   2        6.09        6.71      0.51 o 
   8   7   2        6.88        6.64      0.48 o 
   9   7   2        0.11        0.10      0.10 o 
  10   7   2        3.64        3.67      0.26 o 
  -9   8   2        1.24        1.66      0.21 o 
  -8   8   2        0.01        0.07      0.10 o 
  -7   8   2        0.10        0.08      0.08 o 
  -6   8   2       10.32       11.17      0.43 o 
  -5   8   2        0.14        0.07      0.11 o 
  -4   8   2        0.42        0.21      0.13 o 
  -3   8   2        0.71        2.01      0.32 o 
  -2   8   2       22.20       20.66      0.75 o 
  -1   8   2       12.46       11.59      0.47 o 
   0   8   2       13.22       13.15      0.45 o 
   1   8   2        3.47        5.31      0.32 o 
   2   8   2       30.73       30.94      0.91 o 
   3   8   2       72.54       74.81      1.41 o 
   4   8   2      216.46      228.37      4.03 o 
   5   8   2      120.64      125.94      2.08 o 
   6   8   2       17.06       18.52      0.76 o 
   7   8   2        3.37        2.78      0.57 o 
   8   8   2        0.23        0.17      0.10 o 
  -8   9   2       20.01       20.77      0.87 o 
  -7   9   2        0.84        0.64      0.11 o 
  -6   9   2        0.79        0.83      0.14 o 
  -5   9   2       14.87       16.45      0.72 o 
  -4   9   2        2.31        2.36      0.31 o 
  -3   9   2        2.74        3.62      0.32 o 
  -2   9   2        0.09        0.29      0.13 o 
  -1   9   2        4.18        3.41      0.30 o 
   0   9   2       47.41       44.23      1.63 o 
   1   9   2       18.01       17.36      0.78 o 
   2   9   2        5.60        5.51      0.53 o 
   3   9   2       10.94       12.21      0.52 o 
   4   9   2       22.99       22.41      0.81 o 
   5   9   2        9.84        9.39      0.48 o 
   6   9   2        0.80        0.58      0.21 o 
  -5  10   2       75.08       77.65      1.19 o 
  -4  10   2       22.65       22.21      0.70 o 
  -3  10   2       23.55       22.65      0.74 o 
  -2  10   2        0.76        0.62      0.12 o 
  -1  10   2        0.11        0.26      0.09 o 
   0  10   2        4.28        3.85      0.22 o 
   1  10   2        9.72        9.18      0.39 o 
   2  10   2        0.89        1.00      0.14 o 
   3  10   2        1.16        1.25      0.19 o 
   4  10   2        0.72        0.60      0.17 o 
 -13   0   3        2.79        2.95      0.44 o 
 -11   0   3       18.49       15.59      0.59 o 
  -9   0   3      324.19      320.66      2.89 o 
  -7   0   3        6.98        4.23      0.25 o 
  -5   0   3      243.78      246.66      1.64 o 
  -1   0   3       94.82       98.14      0.75 o 
   1   0   3      169.79      160.12      1.79 o 
   3   0   3     1416.98     1390.75      5.56 o 
   5   0   3       51.46       61.56      0.95 o 
   7   0   3      216.03      246.04      2.64 o 
   9   0   3       28.93       22.37      1.20 o 
  11   0   3       30.52       33.42      1.02 o 
  13   0   3       26.15       33.42      1.06 o 
 -14   1   3       23.74       23.49      0.59 o 
 -13   1   3        0.53        0.56      0.10 o 
 -12   1   3       80.73       79.95      1.04 o 
 -11   1   3      242.91      254.98      2.10 o 
 -10   1   3      274.11      266.73      2.04 o 
  -9   1   3      127.64      120.69      1.79 o 
  -8   1   3        8.06        5.10      0.27 o 
  -7   1   3      150.60      141.31      1.07 o 
  -6   1   3     1368.64     1351.12      5.00 o 
  -5   1   3      598.38      615.39      2.29 o 
  -4   1   3      726.16      728.24      3.06 o 
  -2   1   3      569.60      568.31      3.05 o 
   0   1   3      644.35      569.32      6.40 o 
   1   1   3      994.70      918.80      4.54 o 
   2   1   3     1411.83     1300.74      9.06 o 
   3   1   3      790.52      797.06      4.88 o 
   4   1   3     1058.63     1092.50      4.33 o 
   5   1   3       85.61       75.34      0.92 o 
   6   1   3       55.48       58.41      0.92 o 
   7   1   3        1.13        1.48      0.18 o 
   8   1   3        0.04        0.06      0.08 o 
   9   1   3       77.36       74.75      1.91 o 
  10   1   3        0.00        0.15      0.08 o 
  11   1   3       27.03       29.56      0.66 o 
  12   1   3        2.81        3.27      0.20 o 
  13   1   3        0.00        0.23      0.13 o 
 -14   2   3        0.24        0.33      0.09 o 
 -13   2   3        2.80        3.29      0.20 o 
 -12   2   3       72.36       75.34      0.93 o 
 -11   2   3      542.65      562.96      2.80 o 
 -10   2   3       91.57       92.00      1.24 o 
  -9   2   3       48.97       48.04      0.85 o 
  -8   2   3        2.88        2.02      0.20 o 
  -7   2   3        7.47       10.26      0.42 o 
  -6   2   3      160.19      175.44      1.63 o 
  -5   2   3      155.29      165.78      0.93 o 
  -4   2   3      112.41      116.87      0.71 o 
  -3   2   3     1328.50     1207.87      5.15 o 
  -2   2   3      438.47      393.33      2.56 o 
  -1   2   3       93.03       78.86      0.57 o 
   0   2   3     1194.13     1101.66      8.18 o 
   1   2   3      890.16      876.38      7.20 o 
   2   2   3       23.77       19.15      0.60 o 
   3   2   3       12.69       14.81      0.54 o 
   4   2   3        6.20        7.21      0.36 o 
   5   2   3        3.27        1.76      0.20 o 
   6   2   3       19.01       19.64      0.55 o 
   7   2   3        0.87        0.16      0.11 o 
   8   2   3       47.89       43.22      0.85 o 
   9   2   3       27.64       20.98      0.53 o 
  10   2   3       17.34       15.01      0.40 o 
  11   2   3        0.40        0.68      0.10 o 
  12   2   3        5.52        6.27      0.31 o 
 -14   3   3        5.21        5.54      0.26 o 
 -13   3   3        0.06        0.36      0.11 o 
 -12   3   3       11.91       11.67      0.39 o 
 -11   3   3        4.41        4.25      0.23 o 
 -10   3   3       22.59       20.71      0.43 o 
  -9   3   3      199.57      196.00      1.56 o 
  -8   3   3       37.63       38.34      1.24 o 
  -7   3   3       53.98       49.25      1.38 o 
  -6   3   3        5.16        2.19      0.20 o 
  -5   3   3       11.78       11.35      0.30 o 
  -4   3   3       76.34       68.58      0.86 o 
  -3   3   3      861.47      875.82      2.92 o 
  -2   3   3     1009.53      983.49      4.66 o 
  -1   3   3       51.21       51.86      0.40 o 
   0   3   3      187.26      191.79      1.12 o 
   1   3   3      385.89      384.30      2.82 o 
   2   3   3     1450.47     1409.14      6.50 o 
   3   3   3      211.03      226.00      1.74 o 
   4   3   3        0.01        0.11      0.08 o 
   5   3   3       30.91       22.15      1.12 o 
   6   3   3       50.52       51.82      1.02 o 
   7   3   3       11.53       14.39      0.50 o 
   8   3   3       72.50       88.88      1.12 o 
   9   3   3      174.78      163.82      1.37 o 
  10   3   3       20.84       18.80      0.49 o 
  11   3   3        2.36        2.32      0.18 o 
  12   3   3        1.70        1.94      0.21 o 
 -13   4   3        0.25        0.13      0.07 o 
 -12   4   3        4.69        4.39      0.23 o 
 -11   4   3       13.61       13.63      0.44 o 
 -10   4   3        2.93        2.28      0.16 o 
  -9   4   3       37.73       33.82      0.70 o 
  -8   4   3        3.92        4.60      0.25 o 
  -7   4   3        0.26        0.14      0.16 o 
  -6   4   3       25.20       24.93      0.64 o 
  -5   4   3       25.69       24.02      0.49 o 
  -4   4   3      110.51      109.96      1.11 o 
  -3   4   3        0.71        0.11      0.06 o 
  -2   4   3      769.60      818.98      2.52 o 
  -1   4   3       14.85       11.35      0.29 o 
   0   4   3     1076.80     1093.26      3.91 o 
   1   4   3      618.23      618.92      2.84 o 
   2   4   3      203.83      217.47      1.96 o 
   3   4   3       39.11       36.71      0.86 o 
   4   4   3       43.45       37.54      0.93 o 
   5   4   3        3.47        2.57      0.31 o 
   6   4   3        0.98        0.02      0.09 o 
   7   4   3       20.53       20.42      0.54 o 
   8   4   3        0.76        0.82      0.14 o 
   9   4   3       53.94       59.76      1.20 o 
  10   4   3       35.28       43.98      0.97 o 
  11   4   3       63.82       61.81      1.69 o 
 -13   5   3       25.73       24.72      0.64 o 
 -12   5   3        0.85        0.24      0.07 o 
 -11   5   3        5.92        5.70      0.27 o 
 -10   5   3        6.89        7.57      0.34 o 
  -9   5   3        3.96        3.89      0.25 o 
  -8   5   3        3.81        5.29      0.32 o 
  -7   5   3        0.00        0.08      0.08 o 
  -6   5   3        0.24        0.30      0.10 o 
  -5   5   3      376.04      388.09      4.11 o 
  -4   5   3       12.80       14.44      0.47 o 
  -3   5   3      303.78      312.50      2.48 o 
  -2   5   3        0.29        0.46      0.10 o 
  -1   5   3       81.13       84.11      0.91 o 
   0   5   3      798.08      815.06      3.15 o 
   1   5   3       19.20       17.15      0.72 o 
   2   5   3        0.38        1.64      0.18 o 
   3   5   3        0.06        0.26      0.13 o 
   4   5   3        3.46        4.16      0.41 o 
   5   5   3       85.27       86.20      1.43 o 
   6   5   3       29.56       28.04      0.83 o 
   7   5   3        7.11        6.28      0.36 o 
   8   5   3       32.99       32.24      1.16 o 
   9   5   3       40.24       45.69      1.81 o 
  10   5   3      130.74      123.42      1.80 o 
  11   5   3       35.03       34.77      2.02 o 
 -12   6   3       19.03       18.01      0.82 o 
 -11   6   3       12.54       13.63      0.49 o 
 -10   6   3        0.16        0.28      0.09 o 
  -9   6   3        9.95       10.20      0.35 o 
  -8   6   3       22.18       23.83      0.54 o 
  -7   6   3        7.07        7.53      0.34 o 
  -6   6   3        7.79        8.21      0.35 o 
  -5   6   3      151.02      159.87      1.66 o 
  -4   6   3       79.53       84.14      1.04 o 
  -3   6   3       11.19       10.10      0.46 o 
  -2   6   3       81.84       82.17      2.15 o 
  -1   6   3        5.64        6.28      0.36 o 
   0   6   3        5.71        6.85      0.32 o 
   1   6   3        3.42        3.33      0.26 o 
   2   6   3        8.82       32.89     23.83 o 
   3   6   3      170.35      176.00      2.59 o 
   4   6   3       18.15       18.94      0.70 o 
   5   6   3        0.10        0.08      0.14 o 
   6   6   3        6.38        6.82      0.75 o 
   7   6   3        3.23        2.69      0.35 o 
   8   6   3       20.90       19.73      1.21 o 
   9   6   3        0.33        0.67      0.26 o 
  10   6   3        1.81        1.28      0.26 o 
 -11   7   3        0.62        0.71      0.13 o 
 -10   7   3       14.73       14.98      0.49 o 
  -9   7   3        3.49        3.40      0.24 o 
  -8   7   3        5.63        6.64      0.30 o 
  -7   7   3        0.60        0.59      0.14 o 
  -6   7   3       10.31       10.63      0.48 o 
  -5   7   3       11.54       11.93      0.48 o 
  -4   7   3      105.59      108.89      1.71 o 
  -3   7   3       20.50       22.70      0.87 o 
  -2   7   3        0.54        0.87      0.25 o 
  -1   7   3        5.24        5.23      0.36 o 
   0   7   3        5.84        6.20      0.34 o 
   1   7   3       13.50       14.34      0.60 o 
   2   7   3       27.94       31.46      0.91 o 
   3   7   3      103.64      115.21      1.76 o 
   4   7   3       78.82       81.54      1.26 o 
   5   7   3        3.44        3.55      0.32 o 
   6   7   3      140.87      137.79      3.11 o 
   7   7   3       11.77       11.84      0.84 o 
   8   7   3        3.38        3.46      0.43 o 
   9   7   3        2.48        2.74      0.26 o 
 -10   8   3        1.66        1.60      0.25 o 
  -9   8   3        8.52        7.74      0.28 o 
  -8   8   3       10.66        9.58      0.32 o 
  -7   8   3       49.23       51.10      0.88 o 
  -6   8   3      126.32      135.03      1.81 o 
  -5   8   3       36.02       35.10      1.17 o 
  -4   8   3        2.38        1.92      0.26 o 
  -3   8   3        5.11        4.74      0.36 o 
  -2   8   3        1.77        1.00      0.15 o 
  -1   8   3        0.49        0.25      0.13 o 
   0   8   3        0.55        0.46      0.13 o 
   1   8   3       17.40       17.18      0.84 o 
   2   8   3       48.44       50.93      1.15 o 
   3   8   3        3.44        3.74      0.47 o 
   4   8   3       19.47       19.65      0.84 o 
   5   8   3       66.14       73.37      1.54 o 
   6   8   3        3.66        3.21      0.31 o 
   7   8   3        5.77        3.88      0.31 o 
   8   8   3        0.54        0.72      0.19 o 
  -7   9   3       47.12       44.82      0.68 o 
  -6   9   3       67.68       71.91      0.95 o 
  -5   9   3       37.29       40.85      0.92 o 
  -4   9   3        0.97        1.20      0.19 o 
  -3   9   3        5.78        6.65      0.41 o 
  -2   9   3        2.19        2.65      0.35 o 
  -1   9   3        1.36        1.64      0.26 o 
   0   9   3        0.28        0.19      0.15 o 
   1   9   3        3.20        2.32      0.46 o 
   2   9   3       12.66       13.34      0.98 o 
   3   9   3       33.59       36.50      0.85 o 
   4   9   3       38.62       42.05      0.85 o 
   5   9   3        7.11        5.52      0.35 o 
   6   9   3        0.01       -0.13      0.13 o 
  -5  10   3        1.30        0.90      0.18 o 
  -4  10   3       14.88       14.25      0.43 o 
  -3  10   3        0.98        1.22      0.12 o 
  -2  10   3        8.43        7.66      0.35 o 
  -1  10   3        1.87        1.68      0.18 o 
   0  10   3        9.04        8.90      0.49 o 
   1  10   3        2.51        2.27      0.20 o 
   2  10   3        0.12        0.15      0.08 o 
   3  10   3        1.24        1.09      0.15 o 
 -14   0   4      105.92      116.80      1.33 o 
 -12   0   4        0.10        0.09      0.12 o 
 -10   0   4        6.78        7.40      0.41 o 
  -8   0   4      238.01      266.53      3.25 o 
  -6   0   4       99.71      120.22      1.42 o 
  -4   0   4     1121.18     1044.96      2.97 o 
  -2   0   4     1292.16     1146.89      5.83 o 
   0   0   4     1570.94     1457.79      4.47 o 
   2   0   4       24.13       28.99      0.52 o 
   4   0   4       55.21       50.01      0.84 o 
   6   0   4        0.01        1.60      0.27 o 
   8   0   4      241.71      208.98      3.84 o 
  10   0   4        0.04        0.02      0.13 o 
  12   0   4        6.88        5.66      0.71 o 
 -14   1   4        2.09        2.13      0.22 o 
 -13   1   4        0.00        0.19      0.07 o 
 -12   1   4        8.26        8.23      0.33 o 
 -11   1   4        1.82        1.74      0.17 o 
 -10   1   4      118.82      112.67      1.09 o 
  -9   1   4        2.19        2.44      0.24 o 
  -8   1   4      105.74       93.69      1.04 o 
  -7   1   4      580.80      592.79      2.43 o 
  -6   1   4      277.49      253.92      2.55 o 
  -5   1   4       47.77       54.43      0.81 o 
  -4   1   4      563.62      566.33      1.56 o 
  -3   1   4        1.57        2.02      0.06 o 
  -2   1   4     2701.92     2402.88     15.71 o 
  -1   1   4      379.55      389.93      1.74 o 
   0   1   4       41.01       37.18      0.41 o 
   1   1   4       13.17       14.17      0.26 o 
   2   1   4        3.72        7.08      0.24 o 
   3   1   4      213.05      244.48      1.46 o 
   4   1   4      449.24      517.12      2.52 o 
   5   1   4      224.28      251.35      1.97 o 
   6   1   4      619.45      620.63      5.01 o 
   7   1   4        0.10        0.09      0.06 o 
   8   1   4        0.83        0.24      0.13 o 
   9   1   4        0.09        0.40      0.11 o 
  10   1   4        6.46        6.65      0.39 o 
  11   1   4        8.48        7.31      0.38 o 
  12   1   4        3.13        2.07      0.20 o 
 -14   2   4       12.59       12.58      0.31 o 
 -13   2   4        0.12        0.19      0.07 o 
 -12   2   4        0.06        0.03      0.08 o 
 -11   2   4       35.69       39.07      0.63 o 
 -10   2   4      279.26      282.06      1.76 o 
  -9   2   4      301.21      288.47      2.20 o 
  -8   2   4      134.58      125.78      1.66 o 
  -7   2   4        4.98       10.41      0.33 o 
  -6   2   4      116.92      106.21      0.92 o 
  -5   2   4      238.86      226.59      1.09 o 
  -4   2   4      546.07      534.47      2.43 o 
  -3   2   4       13.29       11.86      0.21 o 
  -2   2   4        2.12        6.68      0.13 o 
  -1   2   4      459.54      472.57      1.57 o 
   0   2   4       28.49       28.25      0.40 o 
   1   2   4       73.83       74.44      0.96 o 
   2   2   4       89.04      103.69      1.52 o 
   3   2   4        4.89        5.23      0.47 o 
   4   2   4      235.55      250.42      2.46 o 
   5   2   4       18.12       18.53      0.58 o 
   6   2   4      230.04      231.24      3.04 o 
   7   2   4        5.15        5.70      0.28 o 
   8   2   4       59.70       60.15      0.92 o 
   9   2   4        0.77        1.62      0.15 o 
  10   2   4        0.82        0.28      0.08 o 
  11   2   4       15.03       12.12      0.45 o 
  12   2   4        1.61        1.16      0.12 o 
 -14   3   4       11.24       10.71      0.35 o 
 -13   3   4        8.14        7.31      0.26 o 
 -12   3   4        5.66        6.00      0.29 o 
 -11   3   4        3.15        4.25      0.24 o 
 -10   3   4       35.54       40.16      0.70 o 
  -9   3   4       66.49       69.89      0.89 o 
  -8   3   4      103.32       95.63      2.02 o 
  -7   3   4        2.77        1.03      0.26 o 
  -6   3   4       81.49       73.55      1.54 o 
  -5   3   4        8.00        8.98      0.35 o 
  -4   3   4       34.13       33.62      0.46 o 
  -3   3   4       26.44       32.10      0.45 o 
  -2   3   4     1928.31     1824.75     13.73 o 
  -1   3   4     1815.96     1779.70      6.63 o 
   0   3   4      156.37      138.79      1.01 o 
   1   3   4      153.78      148.32      1.35 o 
   2   3   4      127.63      123.84      1.28 o 
   3   3   4        8.84        8.99      0.40 o 
   4   3   4       14.62       18.03      0.66 o 
   5   3   4       48.99       44.66      1.03 o 
   6   3   4      142.61      128.40      1.45 o 
   7   3   4       20.13       18.78      0.51 o 
   8   3   4       24.74       20.83      0.49 o 
   9   3   4       35.17       31.68      0.64 o 
  10   3   4       21.63       22.33      0.65 o 
  11   3   4        0.02        0.12      0.07 o 
 -13   4   4       12.12       13.49      0.45 o 
 -12   4   4        4.62        4.65      0.22 o 
 -11   4   4        5.55        6.59      0.28 o 
 -10   4   4      167.21      167.36      1.33 o 
  -9   4   4       36.73       39.10      0.69 o 
  -8   4   4       15.88       17.26      0.48 o 
  -7   4   4       30.16       37.42      1.53 o 
  -6   4   4       87.56       86.90      1.77 o 
  -5   4   4       10.80        9.03      0.31 o 
  -4   4   4      144.01      134.64      1.49 o 
  -3   4   4        5.73        7.62      0.30 o 
  -2   4   4     2000.81     1933.81     10.78 o 
  -1   4   4     1885.57     1732.53     10.68 o 
   0   4   4     4217.23     3644.78     22.41 o 
   1   4   4     1386.54     1385.41      5.01 o 
   2   4   4       12.94       18.53      0.56 o 
   3   4   4       77.54       82.82      1.38 o 
   4   4   4        5.62        3.44      0.37 o 
   5   4   4      117.34      119.66      2.28 o 
   6   4   4        3.15        2.28      0.19 o 
   7   4   4        7.22        4.64      0.30 o 
   8   4   4      220.81      224.19      2.42 o 
   9   4   4       15.90       20.86      0.84 o 
  10   4   4       14.00       12.00      0.82 o 
  11   4   4        0.01        0.02      0.07 o 
 -13   5   4        0.16        0.39      0.15 o 
 -12   5   4       17.73       16.04      0.39 o 
 -11   5   4      132.08      127.33      1.29 o 
 -10   5   4        1.02        0.42      0.10 o 
  -9   5   4       31.92       32.74      0.64 o 
  -8   5   4        5.89        4.89      0.25 o 
  -7   5   4       49.41       50.30      0.76 o 
  -6   5   4        4.86        4.06      0.24 o 
  -5   5   4        9.77        8.39      0.34 o 
  -4   5   4        4.11        5.83      0.35 o 
  -3   5   4       40.47       35.48      1.07 o 
  -2   5   4       84.19       76.97      1.53 o 
  -1   5   4      281.81      290.47      1.94 o 
   0   5   4      140.54      131.66      1.37 o 
   1   5   4        2.65        2.64      0.21 o 
   2   5   4        0.12        0.08      0.14 o 
   3   5   4       25.38       26.66      0.76 o 
   4   5   4       91.79       96.63      1.74 o 
   5   5   4       67.33       69.88      1.57 o 
   6   5   4        0.62        0.96      0.17 o 
   7   5   4        1.25        0.86      0.20 o 
   8   5   4        3.84        4.80      0.62 o 
   9   5   4       19.23       22.36      1.21 o 
  10   5   4        8.31        8.66      0.65 o 
 -12   6   4        0.59        0.42      0.09 o 
 -11   6   4       10.25       11.60      0.39 o 
 -10   6   4        9.68       11.10      0.43 o 
  -9   6   4        2.83        3.28      0.22 o 
  -8   6   4        0.54        0.24      0.11 o 
  -7   6   4        0.04        0.03      0.09 o 
  -6   6   4       41.23       45.06      0.72 o 
  -5   6   4        0.83        1.03      0.12 o 
  -4   6   4        4.79        5.90      0.32 o 
  -3   6   4       31.41       32.96      0.85 o 
  -2   6   4       17.30       18.07      0.74 o 
  -1   6   4      120.19      124.91      1.69 o 
   0   6   4        5.62        5.82      0.31 o 
   1   6   4       59.20       63.63      1.52 o 
   2   6   4      110.07      109.49      2.06 o 
   3   6   4      229.57      240.43      3.12 o 
   4   6   4      590.18      620.00      5.44 o 
   5   6   4      157.22      162.29      2.46 o 
   6   6   4       43.35       43.59      1.06 o 
   7   6   4       14.35       14.75      1.04 o 
   8   6   4       36.20       44.83      1.70 o 
   9   6   4        9.70        9.96      0.72 o 
  10   6   4       12.59       11.47      0.45 o 
 -11   7   4        2.51        1.88      0.19 o 
 -10   7   4        3.68        3.00      0.29 o 
  -9   7   4       16.35       17.37      0.45 o 
  -8   7   4       32.87       30.16      0.70 o 
  -7   7   4       23.13       22.16      0.73 o 
  -6   7   4       20.27       21.24      0.63 o 
  -5   7   4      189.20      195.21      3.85 o 
  -4   7   4       13.71       16.36      0.56 o 
  -3   7   4        3.23        2.78      0.27 o 
  -2   7   4        0.04        0.10      0.13 o 
  -1   7   4        0.05        0.03      0.18 o 
   0   7   4       17.43       17.00      0.81 o 
   1   7   4        1.94        2.04      0.31 o 
   2   7   4        1.56        1.67      0.29 o 
   3   7   4       60.76       65.34      1.33 o 
   4   7   4       30.30       31.30      1.53 o 
   5   7   4       11.30       11.59      0.52 o 
   6   7   4        0.31        0.46      0.15 o 
   7   7   4        0.68        0.60      0.16 o 
   8   7   4       15.21       15.44      0.61 o 
 -10   8   4        2.05        1.98      0.28 o 
  -9   8   4        9.13        8.41      0.26 o 
  -8   8   4        4.62        3.53      0.20 o 
  -7   8   4        0.75        0.68      0.10 o 
  -6   8   4      141.45      139.42      2.67 o 
  -5   8   4      146.72      154.31      1.97 o 
  -4   8   4      112.37      122.10      1.80 o 
  -3   8   4       29.72       30.13      0.78 o 
  -2   8   4        0.14        0.14      0.14 o 
  -1   8   4        0.67        1.32      0.25 o 
   0   8   4        9.02        9.17      0.92 o 
   1   8   4       13.35       15.44      0.92 o 
   2   8   4       10.36        8.38      0.86 o 
   3   8   4        1.28        0.86      0.29 o 
   4   8   4        4.59        4.18      0.48 o 
   5   8   4       16.69       15.79      0.68 o 
   6   8   4        8.79        7.84      0.63 o 
   7   8   4        1.52        1.16      0.16 o 
  -7   9   4        6.79        6.52      0.22 o 
  -6   9   4        2.32        2.95      0.17 o 
  -5   9   4        0.14        0.06      0.09 o 
  -4   9   4        0.60        0.52      0.16 o 
  -3   9   4        7.78        8.64      0.53 o 
  -2   9   4        0.13        0.18      0.13 o 
  -1   9   4        4.26        3.05      0.32 o 
   0   9   4        0.15        0.11      0.22 o 
   1   9   4       11.94       14.03      1.01 o 
   2   9   4        6.09        5.37      0.62 o 
   3   9   4        1.92        2.10      0.20 o 
   4   9   4        0.00        0.05      0.09 o 
   5   9   4        0.16        0.14      0.12 o 
  -5  10   4        2.59        2.43      0.28 o 
  -4  10   4        4.19        4.07      0.28 o 
  -3  10   4        4.27        3.92      0.23 o 
  -2  10   4        2.16        2.09      0.18 o 
  -1  10   4        0.20        0.37      0.14 o 
   0  10   4        3.06        2.82      0.22 o 
   1  10   4        3.35        4.09      0.25 o 
   2  10   4        2.76        2.14      0.21 o 
 -13   0   5        0.91        0.41      0.14 o 
 -11   0   5      164.46      168.39      1.92 o 
  -9   0   5        6.96        6.15      0.38 o 
  -7   0   5      171.33      179.01      2.14 o 
  -5   0   5      686.70      697.55      5.80 o 
  -3   0   5      399.59      402.69      1.29 o 
  -1   0   5      103.17       90.50      0.94 o 
   1   0   5       15.59       14.78      0.35 o 
   3   0   5       86.93       77.25      1.23 o 
   5   0   5       77.41       74.06      1.68 o 
   7   0   5        8.93        5.21      0.41 o 
   9   0   5      106.75       99.24      2.70 o 
  11   0   5        0.44        0.40      0.19 o 
 -14   1   5       24.13       26.95      0.68 o 
 -13   1   5       11.91       10.48      0.39 o 
 -12   1   5        0.30        0.64      0.09 o 
 -11   1   5       10.60       10.62      0.34 o 
 -10   1   5        3.40        5.23      0.26 o 
  -9   1   5        0.63        0.36      0.07 o 
  -8   1   5       20.35       18.14      0.55 o 
  -7   1   5        0.81        2.79      0.23 o 
  -6   1   5      604.97      669.46      4.23 o 
  -5   1   5     2766.75     2511.62     17.61 o 
  -4   1   5      104.48      104.28      0.63 o 
  -3   1   5       67.81       62.23      0.50 o 
  -2   1   5      165.76      165.84      1.64 o 
  -1   1   5       39.17       41.39      0.43 o 
   0   1   5       61.76       73.05      0.67 o 
   1   1   5      185.16      176.21      1.32 o 
   2   1   5       67.33       65.10      0.89 o 
   3   1   5      120.12      117.86      1.28 o 
   4   1   5        2.34        4.36      0.27 o 
   5   1   5       49.37       46.86      1.16 o 
   6   1   5        1.40        1.07      0.14 o 
   7   1   5       11.28        9.17      0.35 o 
   8   1   5        1.63        1.00      0.14 o 
   9   1   5       23.83       19.78      0.67 o 
  10   1   5       10.01        8.22      0.52 o 
  11   1   5        0.15        0.18      0.12 o 
 -14   2   5        2.01        2.49      0.19 o 
 -13   2   5        2.54        3.06      0.20 o 
 -12   2   5       12.73       12.46      0.47 o 
 -11   2   5       60.70       58.98      0.76 o 
 -10   2   5       15.32       19.76      0.48 o 
  -9   2   5       88.30       80.50      1.02 o 
  -8   2   5        5.60        4.91      0.39 o 
  -7   2   5        0.00        0.12      0.07 o 
  -6   2   5       41.56       41.92      0.53 o 
  -5   2   5        1.88        2.20      0.10 o 
  -4   2   5        0.47        0.17      0.04 o 
  -3   2   5      848.14      857.49      3.32 o 
  -2   2   5       81.21      104.86      0.72 o 
  -1   2   5      473.19      522.67      3.22 o 
   0   2   5     1016.26     1055.68      4.75 o 
   1   2   5      219.79      232.17      1.55 o 
   2   2   5       10.32        8.27      0.31 o 
   3   2   5      128.27      143.13      1.87 o 
   4   2   5      230.80      219.48      2.47 o 
   5   2   5       21.66       18.51      0.67 o 
   6   2   5       76.38       91.38      1.09 o 
   7   2   5        1.14        2.25      0.21 o 
   8   2   5        3.41        3.21      0.22 o 
   9   2   5        0.66        0.59      0.13 o 
  10   2   5        1.12        0.43      0.12 o 
  11   2   5        2.63        1.83      0.21 o 
 -14   3   5        2.72        1.47      0.12 o 
 -13   3   5        4.70        3.72      0.23 o 
 -12   3   5      189.75      186.11      1.78 o 
 -11   3   5      137.80      141.15      1.29 o 
 -10   3   5       67.10       67.59      0.83 o 
  -9   3   5        2.23        1.77      0.14 o 
  -8   3   5       13.57       13.27      0.37 o 
  -7   3   5       10.12       12.08      0.66 o 
  -6   3   5       82.53      101.49     10.35 o 
  -5   3   5      236.15      244.56      1.83 o 
  -4   3   5      117.78      126.18      0.94 o 
  -3   3   5      147.89      140.07      1.13 o 
  -2   3   5        0.64        1.47      0.12 o 
  -1   3   5     1072.46     1110.08      3.93 o 
   0   3   5        2.93        0.59      0.08 o 
   1   3   5      177.33      190.79      1.78 o 
   2   3   5       46.71       51.42      0.97 o 
   3   3   5       88.28       99.34      1.49 o 
   4   3   5      573.40      586.03      3.71 o 
   5   3   5        4.25        3.99      0.24 o 
   6   3   5        3.53        2.96      0.21 o 
   7   3   5        6.12        4.76      0.30 o 
   8   3   5        0.85        0.51      0.17 o 
   9   3   5        3.10        2.99      0.25 o 
  10   3   5       14.01        9.88      0.49 o 
  11   3   5        1.30        0.49      0.14 o 
 -13   4   5       41.23       35.82      0.74 o 
 -12   4   5        6.46        6.54      0.32 o 
 -11   4   5      280.62      298.05      2.05 o 
 -10   4   5      180.06      196.26      1.72 o 
  -9   4   5        6.19        4.95      0.25 o 
  -8   4   5        0.03        0.08      0.08 o 
  -7   4   5        6.54        5.93      0.31 o 
  -6   4   5       47.25       55.45      1.00 o 
  -5   4   5       44.40       40.15      0.74 o 
  -4   4   5        1.42        0.78      0.10 o 
  -3   4   5      628.69      636.86      4.28 o 
  -2   4   5       28.74       33.76      0.82 o 
  -1   4   5        0.22        0.31      0.08 o 
   0   4   5      124.85      128.64      1.29 o 
   1   4   5      124.67      125.24      1.36 o 
   2   4   5       42.14       50.07      0.90 o 
   3   4   5      100.48       87.68      1.59 o 
   4   4   5       28.75       23.39      0.73 o 
   5   4   5        6.31        6.05      0.40 o 
   6   4   5       14.54       14.13      0.61 o 
   7   4   5        0.15        0.54      0.18 o 
   8   4   5        0.16        0.33      0.20 o 
   9   4   5        3.45        2.69      0.44 o 
  10   4   5        5.57        4.55      0.47 o 
 -13   5   5        0.02        0.00      0.07 o 
 -12   5   5        5.76        5.11      0.26 o 
 -11   5   5        4.92        5.80      0.31 o 
 -10   5   5       42.93       43.04      1.03 o 
  -9   5   5        6.13        7.21      0.30 o 
  -8   5   5       55.32       57.47      0.82 o 
  -7   5   5       13.29       12.44      0.46 o 
  -6   5   5        7.80        7.03      0.30 o 
  -5   5   5       95.28      103.13      1.41 o 
  -4   5   5       61.52       57.73      1.27 o 
  -3   5   5       74.94       82.69      1.69 o 
  -2   5   5      376.84      387.24      4.94 o 
  -1   5   5       16.70       19.66      0.54 o 
   0   5   5      231.15      234.57      1.92 o 
   1   5   5      483.64      487.60      2.89 o 
   2   5   5        7.40        5.85      0.40 o 
   3   5   5       95.54      104.76      1.87 o 
   4   5   5      152.83      158.25      2.37 o 
   5   5   5      173.74      173.72      2.14 o 
   6   5   5       54.51       50.34      1.14 o 
   7   5   5       22.40       22.29      1.31 o 
   8   5   5       10.56       10.91      0.87 o 
   9   5   5       16.44       18.21      1.00 o 
  10   5   5        0.83        1.30      0.24 o 
 -12   6   5        0.41        0.16      0.09 o 
 -11   6   5        5.62        5.10      0.27 o 
 -10   6   5       11.62       13.75      0.47 o 
  -9   6   5        0.00        0.18      0.10 o 
  -8   6   5       89.96       88.53      1.23 o 
  -7   6   5      210.61      212.96      1.70 o 
  -6   6   5      179.60      194.21      1.85 o 
  -5   6   5      124.79      123.94      1.32 o 
  -4   6   5       17.30       22.10      0.56 o 
  -3   6   5        1.08        1.10      0.15 o 
  -2   6   5      176.44      175.30      1.73 o 
  -1   6   5      117.66      110.04      1.54 o 
   0   6   5        3.79        2.32      0.31 o 
   1   6   5        0.02        0.19      0.17 o 
   2   6   5      236.90      251.44      3.62 o 
   3   6   5       20.39       19.86      1.29 o 
   4   6   5        3.18        2.83      0.34 o 
   5   6   5       29.50       31.38      0.91 o 
   6   6   5       30.08       28.96      1.00 o 
   7   6   5        0.08        0.05      0.18 o 
   8   6   5        0.36        0.75      0.23 o 
   9   6   5        3.19        4.14      0.42 o 
 -11   7   5        2.80        3.47      0.21 o 
 -10   7   5        3.34        3.54      0.25 o 
  -9   7   5        3.59        2.84      0.21 o 
  -8   7   5       70.13       69.86      1.04 o 
  -7   7   5      230.60      248.59      2.33 o 
  -6   7   5       87.03       95.69      1.33 o 
  -5   7   5      126.95      126.97      1.25 o 
  -4   7   5       17.56       17.44      0.47 o 
  -3   7   5        3.67        3.98      0.27 o 
  -2   7   5        0.68        0.47      0.13 o 
  -1   7   5        4.31        4.99      0.44 o 
   0   7   5        6.48        4.94      0.69 o 
   1   7   5       48.84       48.34      2.20 o 
   2   7   5       17.18       16.94      0.85 o 
   3   7   5      109.45      113.96      3.16 o 
   4   7   5       78.45       85.32      1.76 o 
   5   7   5       29.17       29.75      0.80 o 
   6   7   5        0.02        0.00      0.09 o 
   7   7   5        5.44        5.28      0.36 o 
   8   7   5        1.31        2.33      0.21 o 
  -9   8   5        0.79        1.30      0.12 o 
  -8   8   5        0.80        0.97      0.12 o 
  -7   8   5        8.56        9.40      0.43 o 
  -6   8   5        0.69        0.34      0.10 o 
  -5   8   5       78.34       81.44      1.05 o 
  -4   8   5        0.35        0.28      0.12 o 
  -3   8   5       16.50       15.39      0.76 o 
  -2   8   5        0.09        0.49      0.16 o 
  -1   8   5       13.49       12.06      0.65 o 
   0   8   5        2.71        2.81      0.53 o 
   1   8   5       10.00       11.11      0.98 o 
   2   8   5        7.33        8.53      0.86 o 
   3   8   5        8.62        9.80      0.57 o 
   4   8   5        0.05        0.23      0.21 o 
   5   8   5        0.16        0.33      0.12 o 
   6   8   5        0.39        0.39      0.16 o 
  -7   9   5        0.90        0.96      0.12 o 
  -6   9   5        5.35        4.89      0.27 o 
  -5   9   5       13.67       12.49      0.45 o 
  -4   9   5        2.24        2.19      0.21 o 
  -3   9   5       16.48       16.88      0.58 o 
  -2   9   5       20.70       20.33      0.64 o 
  -1   9   5       37.89       41.38      1.73 o 
   0   9   5       26.66       26.16      1.52 o 
   1   9   5        2.32        2.15      0.28 o 
   2   9   5        0.11        0.04      0.16 o 
   3   9   5        3.48        2.93      0.28 o 
   4   9   5        8.32        7.30      0.54 o 
  -3  10   5        0.07        0.01      0.14 o 
  -2  10   5        8.12        8.97      0.44 o 
  -1  10   5       17.19       15.02      0.97 o 
   0  10   5        1.96        1.81      0.16 o 
   1  10   5        0.11        0.22      0.10 o 
 -14   0   6       26.41       26.88      0.78 o 
 -12   0   6        0.92        1.50      0.36 o 
 -10   0   6        2.62        1.96      0.22 o 
  -8   0   6        0.37        0.18      0.09 o 
  -6   0   6      105.19       83.65      1.33 o 
  -4   0   6       13.56        9.00      0.26 o 
  -2   0   6      831.43      821.70      6.23 o 
   0   0   6        0.66        2.14      0.25 o 
   2   0   6      192.90      178.61      2.32 o 
   4   0   6       38.28       36.79      1.01 o 
   6   0   6       82.41       86.24      2.49 o 
   8   0   6       64.54       67.17      1.47 o 
  10   0   6        2.62        1.08      0.27 o 
 -14   1   6        0.00       -0.07      0.07 o 
 -13   1   6        1.03        1.04      0.14 o 
 -12   1   6        1.27        0.83      0.12 o 
 -11   1   6        8.00        9.57      0.31 o 
 -10   1   6        6.29        5.81      0.22 o 
  -9   1   6       11.75       11.42      0.29 o 
  -8   1   6       41.53       44.53      0.66 o 
  -7   1   6       60.88       75.00      0.85 o 
  -6   1   6       26.65       17.50      0.39 o 
  -5   1   6        2.58        3.55      0.15 o 
  -4   1   6      114.09      127.15      0.72 o 
  -3   1   6       72.13       82.69      0.60 o 
  -2   1   6     2162.37     2076.47     10.85 o 
  -1   1   6       51.77       60.49      0.59 o 
   0   1   6        9.76       11.08      0.31 o 
   1   1   6        8.83       11.64      0.34 o 
   2   1   6        0.13        0.06      0.06 o 
   3   1   6       31.18       30.39      0.77 o 
   4   1   6       79.24       78.55      1.32 o 
   5   1   6        5.91        7.03      0.34 o 
   6   1   6       40.22       38.28      0.72 o 
   7   1   6       14.76       12.47      0.48 o 
   8   1   6       63.84       60.75      1.19 o 
   9   1   6        3.67        3.00      0.26 o 
  10   1   6        2.50        2.96      0.29 o 
  11   1   6       12.96       10.22      0.43 o 
 -14   2   6       47.18       55.13      0.85 o 
 -13   2   6        2.80        3.70      0.23 o 
 -12   2   6        8.71        7.60      0.32 o 
 -11   2   6       66.29       62.74      0.74 o 
 -10   2   6        7.18        5.09      0.21 o 
  -9   2   6        7.76        6.69      0.24 o 
  -8   2   6       47.27       54.90      0.75 o 
  -7   2   6       80.75       82.90      0.98 o 
  -6   2   6        0.98        0.46      0.09 o 
  -5   2   6        3.32        3.51      0.16 o 
  -4   2   6      438.34      427.25      1.86 o 
  -3   2   6       16.49       16.70      0.36 o 
  -2   2   6      364.95      381.99      1.68 o 
  -1   2   6        3.05        3.30      0.16 o 
   0   2   6      183.09      164.33      1.32 o 
   1   2   6       50.68       55.91      0.82 o 
   2   2   6      186.73      203.26      1.78 o 
   3   2   6       78.13       86.69      1.23 o 
   4   2   6        0.21        0.07      0.11 o 
   5   2   6        2.19        2.25      0.24 o 
   6   2   6        2.50        2.21      0.24 o 
   7   2   6        0.69        0.04      0.09 o 
   8   2   6      198.30      191.86      1.83 o 
   9   2   6        1.35        0.95      0.15 o 
  10   2   6        5.23        6.02      0.30 o 
 -14   3   6        6.12        7.66      0.31 o 
 -13   3   6        0.75        0.63      0.12 o 
 -12   3   6       30.98       27.76      0.78 o 
 -11   3   6      149.83      135.22      1.15 o 
 -10   3   6       25.43       18.25      0.44 o 
  -9   3   6        2.78        1.94      0.15 o 
  -8   3   6       22.26       23.75      1.06 o 
  -7   3   6      125.97      133.38      1.57 o 
  -6   3   6        0.21        0.11      0.07 o 
  -5   3   6       16.75       17.28      0.42 o 
  -4   3   6       42.02       35.36      0.65 o 
  -3   3   6       76.94       63.82      0.78 o 
  -2   3   6       33.80       27.87      0.53 o 
  -1   3   6      208.37      218.66      1.43 o 
   0   3   6        0.18        0.19      0.06 o 
   1   3   6      233.71      227.99      1.80 o 
   2   3   6        0.79        1.29      0.17 o 
   3   3   6      152.96      152.33      1.74 o 
   4   3   6        0.20        0.15      0.09 o 
   5   3   6      232.62      243.07      2.31 o 
   6   3   6       58.12       56.17      0.99 o 
   7   3   6        5.16        6.43      0.34 o 
   8   3   6        0.07        0.07      0.09 o 
   9   3   6        0.63        0.69      0.14 o 
  10   3   6        3.88        4.00      0.43 o 
 -13   4   6        0.56        0.67      0.18 o 
 -12   4   6        8.66        8.38      0.37 o 
 -11   4   6       20.94       23.35      0.63 o 
 -10   4   6      235.62      247.65      1.88 o 
  -9   4   6       61.08       60.49      0.85 o 
  -8   4   6       40.22       40.50      0.75 o 
  -7   4   6        0.02        0.06      0.10 o 
  -6   4   6       66.72       68.20      1.00 o 
  -5   4   6       37.20       43.11      0.79 o 
  -4   4   6       55.16       43.89      0.83 o 
  -3   4   6        0.27        1.35      0.19 o 
  -2   4   6       52.99       52.14      1.39 o 
  -1   4   6      344.16      338.27      2.33 o 
   0   4   6        9.72        9.37      0.40 o 
   1   4   6       55.49       60.00      1.16 o 
   2   4   6      275.87      269.36      2.19 o 
   3   4   6      616.98      625.76      4.82 o 
   4   4   6      845.03      863.25      4.90 o 
   5   4   6       21.11       22.15      0.76 o 
   6   4   6       71.24       69.57      1.34 o 
   7   4   6        4.12        6.07      0.68 o 
   8   4   6        6.78        6.48      0.67 o 
   9   4   6        3.06        3.35      0.43 o 
  10   4   6        3.57        3.25      0.34 o 
 -13   5   6       21.29       18.31      0.45 o 
 -12   5   6        1.19        1.40      0.14 o 
 -11   5   6        0.00        0.01      0.10 o 
 -10   5   6       73.88       73.32      1.11 o 
  -9   5   6        0.15        0.14      0.08 o 
  -8   5   6       89.53       94.82      1.16 o 
  -7   5   6        9.78       10.84      0.43 o 
  -6   5   6      130.41      134.47      1.49 o 
  -5   5   6       77.15       79.31      1.14 o 
  -4   5   6       33.61       36.48      0.78 o 
  -3   5   6        0.13       -0.08      0.16 o 
  -2   5   6        0.37        0.18      0.10 o 
  -1   5   6        5.77        6.72      0.43 o 
   0   5   6       60.67       59.72      1.04 o 
   1   5   6        2.91        3.48      1.80 o 
   2   5   6       52.74       51.20      1.34 o 
   3   5   6        0.86        1.15      0.19 o 
   4   5   6       68.12       64.82      1.30 o 
   5   5   6        6.95        7.54      0.46 o 
   6   5   6        6.18        5.21      0.45 o 
   7   5   6       19.67       22.40      1.23 o 
   8   5   6       12.44       13.91      0.89 o 
   9   5   6        4.22        4.66      0.45 o 
 -12   6   6        1.28        1.14      0.13 o 
 -11   6   6        0.82        0.42      0.10 o 
 -10   6   6       36.28       42.55      0.78 o 
  -9   6   6       63.42       70.29      1.09 o 
  -8   6   6        2.91        2.61      0.22 o 
  -7   6   6       19.75       20.83      0.91 o 
  -6   6   6      498.97      518.46      3.70 o 
  -5   6   6      332.66      335.81      2.03 o 
  -4   6   6      245.83      246.64      1.88 o 
  -3   6   6        0.84        0.09      0.10 o 
  -2   6   6      363.29      356.65      3.64 o 
  -1   6   6      486.80      495.45     10.61 o 
   0   6   6      483.09      482.90      6.69 o 
   1   6   6      154.59      150.27      3.55 o 
   2   6   6        9.09        9.08      0.60 o 
   3   6   6        3.19        2.61      0.35 o 
   4   6   6       36.34       37.67      0.98 o 
   5   6   6        4.58        3.95      0.38 o 
   6   6   6        0.57        0.49      0.15 o 
   7   6   6       20.10       20.09      1.06 o 
   8   6   6       20.17       22.00      0.96 o 
 -11   7   6        3.83        3.38      0.20 o 
 -10   7   6       23.34       24.86      0.53 o 
  -9   7   6        2.55        1.86      0.21 o 
  -8   7   6       18.72       18.76      0.79 o 
  -7   7   6       49.84       53.13      1.38 o 
  -6   7   6        0.05        0.05      0.11 o 
  -5   7   6        0.05        0.14      0.08 o 
  -4   7   6        0.48        0.39      0.08 o 
  -3   7   6       28.35       30.63      0.75 o 
  -2   7   6       63.35       61.41      1.06 o 
  -1   7   6       80.11       80.83      1.77 o 
   0   7   6       66.72       62.41      2.35 o 
   1   7   6        9.27       10.41      0.67 o 
   2   7   6        7.87        8.78      0.59 o 
   3   7   6        1.15        1.32      0.35 o 
   4   7   6        8.61        9.66      0.86 o 
   5   7   6        0.04       -0.05      0.12 o 
   6   7   6        5.96        8.27      0.35 o 
   7   7   6        0.60        0.87      0.18 o 
  -9   8   6        3.77        5.08      0.22 o 
  -8   8   6        0.53        0.59      0.10 o 
  -7   8   6       11.00        9.00      0.51 o 
  -6   8   6        5.12        6.18      0.95 o 
  -5   8   6        3.50        2.60      0.21 o 
  -4   8   6       17.68       15.68      0.52 o 
  -3   8   6        0.87        1.58      0.21 o 
  -2   8   6       17.12       16.60      0.62 o 
  -1   8   6        7.19        8.01      0.59 o 
   0   8   6       12.18       10.54      0.67 o 
   1   8   6       22.39       24.87      0.97 o 
   2   8   6        1.82        1.24      0.23 o 
   3   8   6        0.33        0.23      0.20 o 
   4   8   6        0.40        0.32      0.18 o 
   5   8   6        2.11        1.71      0.28 o 
  -7   9   6       12.20       11.28      0.43 o 
  -6   9   6        7.49        7.05      0.64 o 
  -5   9   6        7.37        7.69      0.34 o 
  -4   9   6        5.52        4.64      0.28 o 
  -3   9   6       16.65       15.43      0.52 o 
  -2   9   6        2.44        2.44      0.21 o 
  -1   9   6        4.04        3.94      0.36 o 
   0   9   6        4.41        3.97      0.29 o 
   1   9   6        9.61        8.60      0.48 o 
   2   9   6        0.13        0.05      0.17 o 
   3   9   6        0.00        0.04      0.13 o 
 -13   0   7        1.67        1.52      0.23 o 
 -11   0   7      108.18       99.24      1.49 o 
  -9   0   7        1.04        1.74      0.16 o 
  -7   0   7       82.02       80.05      1.30 o 
  -5   0   7       65.35       64.63      1.07 o 
  -3   0   7      810.70      810.63      2.80 o 
  -1   0   7     1032.93     1101.57      9.62 o 
   1   0   7      528.22      517.24      4.62 o 
   3   0   7       11.23        9.38      0.69 o 
   5   0   7      106.38      109.47      2.97 o 
   7   0   7       59.23       58.95      1.41 o 
   9   0   7       47.47       47.98      1.67 o 
 -14   1   7        8.81        7.79      0.29 o 
 -13   1   7       18.57       16.31      0.50 o 
 -12   1   7       20.52       17.68      0.65 o 
 -11   1   7        3.24        2.58      0.18 o 
 -10   1   7        0.73        0.40      0.08 o 
  -9   1   7       12.82       11.36      0.30 o 
  -8   1   7        0.43        0.45      0.08 o 
  -7   1   7        7.15        5.81      0.25 o 
  -6   1   7       10.80       11.98      0.34 o 
  -5   1   7      650.47      634.87      2.21 o 
  -4   1   7        8.86        9.79      0.27 o 
  -3   1   7       20.19       19.09      0.35 o 
  -2   1   7        1.98        1.47      0.11 o 
  -1   1   7      332.14      358.25      3.05 o 
   0   1   7      353.59      369.96      2.95 o 
   1   1   7       12.77       12.66      0.47 o 
   2   1   7        2.02        1.13      0.14 o 
   3   1   7       23.01       22.40      0.64 o 
   4   1   7       21.17       22.09      0.53 o 
   5   1   7       91.33       91.12      1.11 o 
   6   1   7        3.79        3.69      0.26 o 
   7   1   7        4.12        4.14      0.27 o 
   8   1   7       15.90       14.58      0.57 o 
   9   1   7        5.93        7.63      0.37 o 
  10   1   7       11.57        7.81      0.40 o 
 -14   2   7        1.65        0.61      0.12 o 
 -13   2   7       15.41       14.22      0.43 o 
 -12   2   7        7.93        6.18      0.32 o 
 -11   2   7       69.14       70.12      0.82 o 
 -10   2   7       56.63       52.17      0.72 o 
  -9   2   7       41.05       36.93      0.59 o 
  -8   2   7       29.53       28.48      0.44 o 
  -7   2   7       71.46       75.19      1.00 o 
  -6   2   7      198.30      202.58      1.53 o 
  -5   2   7       41.84       35.46      0.60 o 
  -4   2   7        1.81        1.03      0.11 o 
  -3   2   7      883.15      895.88      7.08 o 
  -2   2   7      174.45      190.67      1.24 o 
  -1   2   7        4.86        3.38      0.34 o 
   0   2   7       30.00       29.78      0.66 o 
   1   2   7       37.00       35.00      0.75 o 
   2   2   7      187.46      183.31      2.02 o 
   3   2   7        5.69        7.33      0.38 o 
   4   2   7        8.54       10.55      0.37 o 
   5   2   7       25.58       23.18      0.56 o 
   6   2   7        3.73        4.02      0.28 o 
   7   2   7       32.08       32.50      0.76 o 
   8   2   7        2.92        2.70      0.25 o 
   9   2   7        9.32        7.25      0.35 o 
  10   2   7        1.63        1.77      0.18 o 
 -14   3   7        3.71        3.02      0.24 o 
 -13   3   7        0.07        0.39      0.09 o 
 -12   3   7        0.03        0.03      0.08 o 
 -11   3   7        2.96        2.63      0.23 o 
 -10   3   7       17.90       15.70      0.43 o 
  -9   3   7       21.85       21.05      0.46 o 
  -8   3   7       12.31       12.31      0.34 o 
  -7   3   7       37.06       40.25      0.63 o 
  -6   3   7      119.38      133.71      1.26 o 
  -5   3   7      933.78      933.62      3.66 o 
  -4   3   7       16.90       18.66      0.47 o 
  -3   3   7        6.29        4.58      0.27 o 
  -2   3   7        3.23        3.70      0.26 o 
  -1   3   7       50.60       55.31      0.97 o 
   0   3   7       13.16       11.86      0.48 o 
   1   3   7        6.80        6.45      0.32 o 
   2   3   7      152.41      151.69      1.73 o 
   3   3   7        4.29        4.26      0.32 o 
   4   3   7       83.60       84.18      1.05 o 
   5   3   7      295.79      300.78      2.27 o 
   6   3   7       72.30       72.33      1.23 o 
   7   3   7        0.74        0.36      0.16 o 
   8   3   7        0.51        0.40      0.10 o 
   9   3   7        2.98        3.41      0.27 o 
 -13   4   7        1.81        1.40      0.12 o 
 -12   4   7       10.67       11.13      0.41 o 
 -11   4   7        0.07       -0.02      0.08 o 
 -10   4   7       47.42       47.12      0.69 o 
  -9   4   7        0.12        0.27      0.08 o 
  -8   4   7      252.54      253.68      1.75 o 
  -7   4   7      468.11      453.10      2.47 o 
  -6   4   7      167.67      154.46      1.50 o 
  -5   4   7       93.32       95.49      1.35 o 
  -4   4   7        6.34        5.50      0.41 o 
  -3   4   7      220.80      239.03      2.33 o 
  -2   4   7       17.24       20.34      0.86 o 
  -1   4   7       37.60       33.46      1.07 o 
   0   4   7       41.18       41.18      0.77 o 
   1   4   7       61.83       64.32      1.05 o 
   2   4   7       18.04       17.26      0.52 o 
   3   4   7      169.68      169.83      2.02 o 
   4   4   7        2.86        2.89      0.47 o 
   5   4   7      104.04      107.28      1.67 o 
   6   4   7       11.92       10.34      0.88 o 
   7   4   7        0.30        0.10      0.18 o 
   8   4   7        2.62        3.34      0.44 o 
   9   4   7        3.15        2.76      0.34 o 
 -12   5   7       70.23       66.10      1.01 o 
 -11   5   7       27.67       27.77      0.64 o 
 -10   5   7       27.58       27.99      0.60 o 
  -9   5   7       42.18       43.13      0.78 o 
  -8   5   7      100.55      101.65      1.19 o 
  -7   5   7      299.65      312.89      2.68 o 
  -6   5   7      331.67      336.74      2.46 o 
  -5   5   7       42.75       45.10      0.81 o 
  -4   5   7       24.77       24.95      0.59 o 
  -3   5   7        0.05        0.25      0.09 o 
  -2   5   7       91.89       89.52      1.04 o 
  -1   5   7       31.11       26.69      0.66 o 
   0   5   7       15.03       16.98      0.53 o 
   1   5   7        0.00        0.06      0.08 o 
   2   5   7      273.54      280.75      2.97 o 
   3   5   7       45.58       44.16      1.05 o 
   4   5   7      242.95      240.70      2.48 o 
   5   5   7        3.11        3.01      0.34 o 
   6   5   7        3.33        3.49      0.51 o 
   7   5   7       14.07       15.88      0.95 o 
   8   5   7       12.73       15.26      0.83 o 
 -12   6   7       38.27       36.30      0.78 o 
 -11   6   7       50.98       55.16      0.71 o 
 -10   6   7       39.46       45.21      0.72 o 
  -9   6   7        0.02        0.14      0.08 o 
  -8   6   7        2.91        2.60      0.23 o 
  -7   6   7        0.04        0.15      0.13 o 
  -6   6   7        4.79        5.25      0.29 o 
  -5   6   7       22.61       22.82      0.66 o 
  -4   6   7       93.30       97.35      1.21 o 
  -3   6   7        2.85        3.08      0.22 o 
  -2   6   7        0.95        0.97      0.14 o 
  -1   6   7       36.97       36.30      0.98 o 
   0   6   7        0.70        0.95      0.22 o 
   1   6   7       90.00       87.93      1.53 o 
   2   6   7        0.34        0.33      0.12 o 
   3   6   7        5.66        5.63      0.48 o 
   4   6   7        5.18        4.83      0.42 o 
   5   6   7        0.33        0.54      0.14 o 
   6   6   7        5.25        5.04      0.53 o 
   7   6   7       11.37       12.22      0.72 o 
 -10   7   7        0.21        0.10      0.07 o 
  -9   7   7        6.38        7.75      0.38 o 
  -8   7   7        4.44        5.21      0.33 o 
  -7   7   7       20.51       19.70      0.83 o 
  -6   7   7       12.23       11.21      0.51 o 
  -5   7   7        4.60        5.65      0.39 o 
  -4   7   7       23.97       22.50      0.57 o 
  -3   7   7        1.29        0.82      0.13 o 
  -2   7   7      128.64      125.85      1.36 o 
  -1   7   7      151.18      133.59      1.82 o 
   0   7   7        0.16        0.80      0.22 o 
   1   7   7       97.53       95.15      1.59 o 
   2   7   7       21.07       19.47      0.83 o 
   3   7   7        1.14        0.63      0.27 o 
   4   7   7        0.75        0.50      0.23 o 
   5   7   7        2.93        3.39      0.43 o 
  -9   8   7       10.33       11.69      0.31 o 
  -8   8   7        0.02        0.27      0.10 o 
  -7   8   7        1.86        2.11      0.19 o 
  -6   8   7        0.05        0.05      0.10 o 
  -5   8   7        0.02        0.02      0.09 o 
  -4   8   7        8.39        7.18      0.34 o 
  -3   8   7       38.53       34.91      0.74 o 
  -2   8   7        1.67        0.93      0.22 o 
  -1   8   7       64.89       58.45      1.18 o 
   0   8   7        8.50        6.23      0.40 o 
   1   8   7        6.41        4.80      0.32 o 
   2   8   7        5.81        6.15      0.34 o 
   3   8   7        0.03       -0.04      0.16 o 
   4   8   7        1.94        1.87      0.21 o 
  -6   9   7        3.14        2.50      0.30 o 
  -5   9   7        5.34        4.27      0.28 o 
  -4   9   7        1.33        0.94      0.12 o 
  -3   9   7        1.05        1.07      0.14 o 
  -2   9   7        3.33        2.29      0.20 o 
  -1   9   7        0.36        0.37      0.19 o 
   0   9   7        1.23        0.99      0.17 o 
   1   9   7        6.16        5.91      0.49 o 
   2   9   7        0.12        0.44      0.16 o 
 -14   0   8       24.82       28.34      0.77 o 
 -12   0   8       25.80       23.32      0.90 o 
 -10   0   8      151.62      142.80      1.60 o 
  -8   0   8       64.28       70.22      0.91 o 
  -6   0   8      214.22      213.57      2.82 o 
  -4   0   8        3.60        3.20      0.32 o 
  -2   0   8      563.29      563.16      7.27 o 
   0   0   8       55.45       57.44      1.55 o 
   2   0   8       83.78       93.56      4.55 o 
   4   0   8       58.05       54.12      1.35 o 
   6   0   8       19.74       21.04      0.86 o 
   8   0   8       52.38       48.41      1.12 o 
 -14   1   8        8.46        9.45      0.31 o 
 -13   1   8        7.25        5.86      0.29 o 
 -12   1   8       56.18       51.53      0.94 o 
 -11   1   8       68.91       60.35      0.84 o 
 -10   1   8       66.57       57.72      0.76 o 
  -9   1   8        0.54        0.50      0.07 o 
  -8   1   8       17.98       19.19      0.39 o 
  -7   1   8        2.69        3.44      0.19 o 
  -6   1   8        2.40        2.85      0.24 o 
  -5   1   8       13.67       15.55      0.56 o 
  -4   1   8       26.36       27.09      1.26 o 
  -3   1   8       50.46       62.19      0.74 o 
  -2   1   8      295.14      281.82      1.99 o 
  -1   1   8      223.50      241.08      2.29 o 
   0   1   8        5.45        5.63      0.50 o 
   1   1   8       84.51       87.27      1.52 o 
   2   1   8        0.96        1.40      0.17 o 
   3   1   8       97.69      104.50      1.31 o 
   4   1   8      133.88      142.09      1.40 o 
   5   1   8       25.51       25.20      0.66 o 
   6   1   8       27.73       27.01      0.68 o 
   7   1   8       16.40       17.35      0.61 o 
   8   1   8        8.25        7.00      0.36 o 
   9   1   8        3.76        3.40      0.22 o 
 -14   2   8       19.77       18.96      0.37 o 
 -13   2   8        0.63        0.96      0.12 o 
 -12   2   8       18.63       17.79      0.66 o 
 -11   2   8        9.29        8.93      0.48 o 
 -10   2   8        0.00        0.17      0.08 o 
  -9   2   8        0.25        0.32      0.07 o 
  -8   2   8       23.65       24.09      0.44 o 
  -7   2   8        6.67        5.31      0.20 o 
  -6   2   8        0.72        0.30      0.21 o 
  -5   2   8        1.12        2.98      0.32 o 
  -4   2   8       34.68       31.19      0.61 o 
  -3   2   8        8.90        7.60      0.26 o 
  -2   2   8      193.61      181.03      1.54 o 
  -1   2   8        1.40        1.41      0.16 o 
   0   2   8      119.41      117.90      1.40 o 
   1   2   8      124.61      131.46      1.93 o 
   2   2   8      233.38      239.83      2.19 o 
   3   2   8      345.21      365.64      2.45 o 
   4   2   8      599.66      591.21      3.93 o 
   5   2   8       76.78       79.97      1.21 o 
   6   2   8        1.90        1.63      0.21 o 
   7   2   8        0.67        0.77      0.14 o 
   8   2   8        0.02        0.06      0.08 o 
   9   2   8       10.42       10.23      0.35 o 
 -13   3   8        7.17        6.42      0.21 o 
 -12   3   8        6.15        5.78      0.29 o 
 -11   3   8        6.30        5.07      0.30 o 
 -10   3   8       15.41       12.44      0.38 o 
  -9   3   8       84.00       84.97      0.93 o 
  -8   3   8        0.39        0.13      0.07 o 
  -7   3   8        2.57        3.88      0.22 o 
  -6   3   8      184.26      182.37      1.26 o 
  -5   3   8      322.35      326.22      3.69 o 
  -4   3   8        0.02        0.04      0.08 o 
  -3   3   8       16.83       13.27      0.49 o 
  -2   3   8       31.66       29.54      0.87 o 
  -1   3   8       68.03       69.32      1.19 o 
   0   3   8       24.72       20.97      0.92 o 
   1   3   8        0.71        0.50      0.10 o 
   2   3   8       24.41       26.31      0.65 o 
   3   3   8        3.25        3.85      0.23 o 
   4   3   8       54.42       52.28      0.94 o 
   5   3   8        0.54        0.29      0.10 o 
   6   3   8        0.20        0.11      0.10 o 
   7   3   8       14.79       14.78      0.51 o 
   8   3   8        2.05        2.53      0.28 o 
   9   3   8        1.16        1.12      0.20 o 
 -13   4   8        0.02        0.00      0.06 o 
 -12   4   8        0.54        0.95      0.11 o 
 -11   4   8       19.01       19.78      0.55 o 
 -10   4   8        1.38        1.41      0.15 o 
  -9   4   8        1.31        1.14      0.12 o 
  -8   4   8       48.59       49.21      0.84 o 
  -7   4   8      195.94      202.40      1.66 o 
  -6   4   8      733.60      732.86      2.92 o 
  -5   4   8      538.83      548.01      2.23 o 
  -4   4   8      308.87      313.74      1.97 o 
  -3   4   8        1.68        2.08      0.15 o 
  -2   4   8       49.36       46.01      0.99 o 
  -1   4   8       21.09       17.97      0.48 o 
   0   4   8        3.67        4.10      0.30 o 
   1   4   8       59.73       56.95      0.96 o 
   2   4   8       16.57       16.83      0.53 o 
   3   4   8       16.54       17.64      0.56 o 
   4   4   8       24.91       26.68      0.68 o 
   5   4   8        0.38        0.36      0.23 o 
   6   4   8        0.19        0.22      0.22 o 
   7   4   8        2.18        2.15      0.36 o 
   8   4   8       19.65       22.17      0.96 o 
 -12   5   8        3.53        3.67      0.20 o 
 -11   5   8        1.82        1.41      0.13 o 
 -10   5   8       10.13       10.29      0.33 o 
  -9   5   8       47.45       45.56      0.73 o 
  -8   5   8       12.80       13.41      0.45 o 
  -7   5   8       96.42       99.95      1.64 o 
  -6   5   8        6.03        5.05      0.28 o 
  -5   5   8        0.06        0.09      0.08 o 
  -4   5   8       22.12       23.65      0.58 o 
  -3   5   8       28.15       27.69      0.63 o 
  -2   5   8       51.38       48.24      0.69 o 
  -1   5   8        5.86        7.51      0.31 o 
   0   5   8        7.88        8.80      0.45 o 
   1   5   8       55.47       58.91      1.14 o 
   2   5   8       20.57       21.16      0.69 o 
   3   5   8       19.04       17.79      0.54 o 
   4   5   8       12.57       11.87      0.64 o 
   5   5   8       18.43       18.17      1.06 o 
   6   5   8       24.61       25.36      1.18 o 
   7   5   8        3.85        4.26      0.45 o 
 -11   6   8       12.49       10.85      0.40 o 
 -10   6   8      141.14      152.09      1.25 o 
  -9   6   8        3.97        4.22      0.24 o 
  -8   6   8        0.84        0.67      0.15 o 
  -7   6   8        7.96        7.40      0.44 o 
  -6   6   8        1.19        0.99      0.18 o 
  -5   6   8       57.85       60.72      1.08 o 
  -4   6   8        2.11        2.20      0.22 o 
  -3   6   8        6.14        5.17      0.23 o 
  -2   6   8        4.99        3.59      0.22 o 
  -1   6   8       20.01       20.41      0.62 o 
   0   6   8       23.49       18.36      0.84 o 
   1   6   8       72.10       73.13      1.65 o 
   2   6   8        4.22        4.36      0.61 o 
   3   6   8        9.39        9.24      0.86 o 
   4   6   8        5.51        4.71      0.37 o 
   5   6   8        8.29        6.09      0.54 o 
   6   6   8        1.89        1.37      0.24 o 
 -10   7   8       13.21       12.89      0.40 o 
  -9   7   8       12.96       14.68      0.41 o 
  -8   7   8        3.98        4.76      0.30 o 
  -7   7   8        0.93        1.60      0.20 o 
  -6   7   8        4.92        5.10      0.34 o 
  -5   7   8        0.00       -0.09      0.11 o 
  -4   7   8       18.66       17.75      0.55 o 
  -3   7   8       25.11       19.08      0.51 o 
  -2   7   8        5.41        5.18      0.31 o 
  -1   7   8       11.12        7.79      0.38 o 
   0   7   8       16.44       14.75      0.59 o 
   1   7   8        0.96        1.38      0.19 o 
   2   7   8        6.33        4.29      0.58 o 
   3   7   8        8.58        8.57      0.75 o 
   4   7   8        0.87        0.43      0.20 o 
   5   7   8        0.22        0.33      0.15 o 
  -8   8   8        0.20        0.56      0.09 o 
  -7   8   8        1.43        1.24      0.15 o 
  -6   8   8        0.59        0.49      0.11 o 
  -5   8   8        0.89        1.01      0.15 o 
  -4   8   8        0.01       -0.01      0.07 o 
  -3   8   8       40.79       32.23      0.65 o 
  -2   8   8       31.95       27.09      0.74 o 
  -1   8   8      131.31      122.40      1.92 o 
   0   8   8       29.54       27.23      0.69 o 
   1   8   8       22.22       21.29      0.59 o 
   2   8   8        0.27        0.24      0.11 o 
   3   8   8        2.59        3.16      0.25 o 
  -4   9   8        4.38        4.06      0.40 o 
  -3   9   8        1.06        0.70      0.20 o 
  -2   9   8       11.93        8.64      0.60 o 
  -1   9   8       13.37       12.15      0.48 o 
   0   9   8       10.49        9.53      0.58 o 
 -13   0   9      101.13       92.23      1.55 o 
 -11   0   9        2.50        2.22      0.29 o 
  -9   0   9       40.96       35.84      0.68 o 
  -7   0   9       23.47       24.94      0.60 o 
  -5   0   9       75.44       72.98      2.91 o 
  -3   0   9      631.83      691.54      8.65 o 
  -1   0   9        5.48        5.80      0.82 o 
   1   0   9       74.85       86.92      1.62 o 
   3   0   9      135.31      140.91      2.20 o 
   5   0   9       22.76       24.46      0.93 o 
   7   0   9        0.59        0.07      0.20 o 
 -14   1   9        1.94        0.56      0.09 o 
 -13   1   9       12.07       12.58      0.40 o 
 -12   1   9       16.11       15.71      0.50 o 
 -11   1   9       18.05       17.24      0.55 o 
 -10   1   9       37.60       37.58      0.56 o 
  -9   1   9        0.52        0.68      0.09 o 
  -8   1   9        0.37        0.59      0.09 o 
  -7   1   9        0.47        0.69      0.10 o 
  -6   1   9        0.70        1.07      0.10 o 
  -5   1   9      259.90      249.26      5.39 o 
  -4   1   9        0.78        1.61      0.32 o 
  -3   1   9        9.29        9.47      0.71 o 
  -2   1   9        8.17        8.59      0.57 o 
  -1   1   9      147.40      153.66      1.97 o 
   0   1   9       14.99       15.47      0.50 o 
   1   1   9       39.98       45.92      1.15 o 
   2   1   9       56.52       59.97      0.99 o 
   3   1   9       49.29       51.04      0.94 o 
   4   1   9       45.87       49.40      1.19 o 
   5   1   9      257.53      267.48      2.56 o 
   6   1   9       34.81       33.45      0.85 o 
   7   1   9        2.80        2.80      0.24 o 
   8   1   9        2.54        2.13      0.23 o 
 -14   2   9        3.82        4.51      0.40 o 
 -13   2   9        0.01       -0.08      0.08 o 
 -12   2   9       23.27       22.79      0.69 o 
 -11   2   9        2.75        2.26      0.24 o 
 -10   2   9       26.53       25.74      0.61 o 
  -9   2   9       16.92       15.56      0.47 o 
  -8   2   9      259.14      251.83      2.13 o 
  -7   2   9      447.21      444.76      2.22 o 
  -6   2   9      316.40      314.57      2.67 o 
  -5   2   9       28.54       27.86      0.51 o 
  -4   2   9       36.29       44.09      1.03 o 
  -3   2   9      113.68      116.68      1.69 o 
  -2   2   9      115.66      107.60      1.47 o 
  -1   2   9       82.24       84.25      1.18 o 
   0   2   9      141.27      151.69      1.21 o 
   1   2   9       17.50       14.14      0.42 o 
   2   2   9      142.78      141.43      1.53 o 
   3   2   9        7.52        7.25      0.36 o 
   4   2   9        2.47        1.78      0.22 o 
   5   2   9       45.84       46.35      1.02 o 
   6   2   9        8.50        7.96      0.41 o 
   7   2   9        1.07        0.96      0.14 o 
   8   2   9        1.98        2.00      0.17 o 
 -13   3   9        0.54        0.29      0.12 o 
 -12   3   9        2.54        1.61      0.16 o 
 -11   3   9        5.03        5.46      0.31 o 
 -10   3   9        3.92        3.80      0.24 o 
  -9   3   9       37.68       38.72      0.68 o 
  -8   3   9      237.06      237.42      1.45 o 
  -7   3   9      300.90      318.04      1.74 o 
  -6   3   9       98.09       99.37      1.12 o 
  -5   3   9       68.06       70.64      0.79 o 
  -4   3   9       46.67       49.28      0.60 o 
  -3   3   9        2.99        1.79      0.13 o 
  -2   3   9       45.69       47.74      0.69 o 
  -1   3   9        2.53        2.16      0.17 o 
   0   3   9       33.80       32.04      0.82 o 
   1   3   9       56.91       59.45      0.96 o 
   2   3   9      127.38      123.66      1.27 o 
   3   3   9      174.81      187.11      1.76 o 
   4   3   9       37.13       35.06      0.76 o 
   5   3   9       20.85       21.59      0.66 o 
   6   3   9       11.91       12.72      0.47 o 
   7   3   9        6.60        8.67      0.43 o 
   8   3   9        3.08        3.82      0.38 o 
 -13   4   9        0.58        0.53      0.16 o 
 -12   4   9        1.15        1.06      0.10 o 
 -11   4   9        6.54        7.91      0.30 o 
 -10   4   9       19.37       21.40      0.52 o 
  -9   4   9        0.22        0.22      0.08 o 
  -8   4   9        0.06        0.15      0.08 o 
  -7   4   9       29.66       32.42      0.60 o 
  -6   4   9      103.23      106.67      1.21 o 
  -5   4   9       24.84       24.59      0.49 o 
  -4   4   9       19.09       17.52      0.44 o 
  -3   4   9        4.48        4.97      0.24 o 
  -2   4   9       19.49       20.73      0.48 o 
  -1   4   9        9.31        9.02      0.39 o 
   0   4   9        8.81        9.69      0.41 o 
   1   4   9       25.45       24.75      0.73 o 
   2   4   9        7.21        7.92      0.42 o 
   3   4   9        0.37        0.23      0.11 o 
   4   4   9        1.84        1.06      0.19 o 
   5   4   9        5.50        4.90      0.35 o 
   6   4   9        0.73        0.44      0.24 o 
   7   4   9        1.53        1.41      0.25 o 
 -12   5   9        9.93        9.93      0.63 o 
 -11   5   9       15.35       17.36      0.39 o 
 -10   5   9        1.62        1.49      0.16 o 
  -9   5   9        7.05        7.09      0.31 o 
  -8   5   9       15.76       16.50      0.56 o 
  -7   5   9        0.10       -0.07      0.10 o 
  -6   5   9      162.76      151.96      1.70 o 
  -5   5   9       27.35       30.49      0.67 o 
  -4   5   9       67.99       70.84      1.02 o 
  -3   5   9       67.84       54.89      0.89 o 
  -2   5   9       75.64       56.79      0.82 o 
  -1   5   9      160.71      139.73      1.40 o 
   0   5   9       66.00       56.26      0.99 o 
   1   5   9        0.09        0.12      0.10 o 
   2   5   9        0.07        0.15      0.13 o 
   3   5   9        4.02        4.12      0.29 o 
   4   5   9        3.16        3.26      0.43 o 
   5   5   9        1.36        1.54      0.30 o 
   6   5   9        1.88        2.23      0.22 o 
 -11   6   9        0.00        0.02      0.12 o 
 -10   6   9       16.71       18.66      0.52 o 
  -9   6   9       19.78       19.16      0.51 o 
  -8   6   9        0.80        0.75      0.15 o 
  -7   6   9        6.06        5.47      0.35 o 
  -6   6   9        0.05        0.06      0.10 o 
  -5   6   9        1.04        0.76      0.19 o 
  -4   6   9        0.35        0.51      0.11 o 
  -3   6   9        0.04       -0.03      0.08 o 
  -2   6   9       50.08       47.20      0.91 o 
  -1   6   9       40.97       36.99      0.94 o 
   0   6   9        0.01        0.04      0.14 o 
   1   6   9        0.24        0.25      0.12 o 
   2   6   9        0.01       -0.04      0.12 o 
   3   6   9       19.58       21.38      0.83 o 
   4   6   9        0.21        0.10      0.16 o 
   5   6   9        8.76        7.93      0.52 o 
  -9   7   9       31.77       35.03      0.73 o 
  -8   7   9        0.19        0.23      0.08 o 
  -7   7   9        0.02        0.02      0.11 o 
  -6   7   9        2.70        3.31      0.27 o 
  -5   7   9        2.36        2.59      0.25 o 
  -4   7   9        0.09        0.08      0.09 o 
  -3   7   9        0.00        0.23      0.22 o 
  -2   7   9       19.31       17.12      0.59 o 
  -1   7   9        4.64        3.78      0.29 o 
   0   7   9        5.05        4.74      0.32 o 
   1   7   9        0.34        0.11      0.10 o 
   2   7   9       29.93       30.84      0.92 o 
   3   7   9        3.37        2.62      0.27 o 
   4   7   9        2.33        1.65      0.25 o 
  -7   8   9        2.12        2.56      0.15 o 
  -6   8   9        2.45        2.44      0.16 o 
  -5   8   9        0.14        0.25      0.11 o 
  -4   8   9       10.04        9.63      0.45 o 
  -3   8   9        2.28        2.09      0.36 o 
  -2   8   9        5.39        6.42      0.39 o 
  -1   8   9       12.58       13.57      0.57 o 
   0   8   9        6.19        4.71      0.25 o 
   1   8   9        6.58        4.76      0.24 o 
   2   8   9        5.88        6.75      0.50 o 
 -12   0  10       10.47        9.61      0.52 o 
 -10   0  10        0.31        0.67      0.13 o 
  -8   0  10        1.59        1.45      0.23 o 
  -6   0  10        6.09        5.47      0.41 o 
  -4   0  10       24.62       27.93      0.93 o 
  -2   0  10      165.23      170.21      1.84 o 
   0   0  10       50.66       55.86      1.99 o 
   2   0  10      650.98      680.82      4.92 o 
   4   0  10      519.00      540.42      4.33 o 
   6   0  10        4.83        5.15      0.56 o 
 -13   1  10        0.09        0.10      0.06 o 
 -12   1  10       90.75       86.21      1.28 o 
 -11   1  10       27.35       26.51      0.76 o 
 -10   1  10       46.70       42.57      0.84 o 
  -9   1  10       37.81       38.59      0.64 o 
  -8   1  10        4.38        4.84      0.25 o 
  -7   1  10       47.01       49.93      1.02 o 
  -6   1  10      239.42      250.75      1.76 o 
  -5   1  10      130.76      140.38      1.46 o 
  -4   1  10        2.77        2.85      0.22 o 
  -3   1  10        8.35        8.83      0.30 o 
  -2   1  10        1.63        2.14      0.19 o 
  -1   1  10        0.75        1.06      0.13 o 
   0   1  10       20.56       20.30      0.51 o 
   1   1  10        9.97        9.53      0.47 o 
   2   1  10        0.81        0.85      0.18 o 
   3   1  10      167.57      176.45      2.05 o 
   4   1  10       59.95       65.26      1.23 o 
   5   1  10        6.72        5.68      0.36 o 
   6   1  10        1.65        2.00      0.21 o 
   7   1  10        5.02        4.69      0.32 o 
 -13   2  10        0.01        0.02      0.07 o 
 -12   2  10       28.24       27.25      0.61 o 
 -11   2  10        2.19        2.50      0.21 o 
 -10   2  10        7.82        9.64      0.48 o 
  -9   2  10       23.86       23.57      0.52 o 
  -8   2  10        1.10        1.17      0.16 o 
  -7   2  10      223.53      231.22      2.01 o 
  -6   2  10      811.57      820.47      2.92 o 
  -5   2  10      289.93      297.10      3.06 o 
  -4   2  10      104.65      105.88      0.95 o 
  -3   2  10        3.70        3.22      0.20 o 
  -2   2  10       42.23       44.08      0.74 o 
  -1   2  10        1.14        1.43      0.14 o 
   0   2  10        6.92        7.32      0.31 o 
   1   2  10        2.69        2.45      0.21 o 
   2   2  10       32.67       30.42      0.71 o 
   3   2  10       18.67       18.57      0.65 o 
   4   2  10       14.29       16.64      0.60 o 
   5   2  10        4.02        4.02      0.30 o 
   6   2  10        1.01        1.38      0.16 o 
   7   2  10        5.68        5.44      0.24 o 
 -13   3  10        0.27        0.17      0.10 o 
 -12   3  10        0.65        0.94      0.13 o 
 -11   3  10        0.62        0.44      0.11 o 
 -10   3  10        5.19        5.55      0.35 o 
  -9   3  10       35.05       36.65      0.78 o 
  -8   3  10       66.09       71.82      0.98 o 
  -7   3  10       31.74       27.51      0.60 o 
  -6   3  10        7.24        7.35      0.31 o 
  -5   3  10       39.82       41.60      0.73 o 
  -4   3  10       39.14       37.35      0.58 o 
  -3   3  10        7.00        8.88      0.29 o 
  -2   3  10      193.93      197.71      1.57 o 
  -1   3  10        1.51        2.10      0.17 o 
   0   3  10        0.82        0.91      0.10 o 
   1   3  10       30.31       32.72      0.65 o 
   2   3  10       10.29       11.07      0.42 o 
   3   3  10        1.15        0.96      0.14 o 
   4   3  10       10.30        9.57      0.37 o 
   5   3  10        1.20        1.22      0.13 o 
   6   3  10       24.01       24.66      0.56 o 
   7   3  10       11.40       12.68      0.65 o 
 -12   4  10        0.66        1.00      0.16 o 
 -11   4  10        4.60        4.68      0.24 o 
 -10   4  10       26.44       25.89      0.72 o 
  -9   4  10       21.66       21.61      0.70 o 
  -8   4  10        0.33        0.29      0.12 o 
  -7   4  10       21.30       24.03      0.53 o 
  -6   4  10       12.21       13.68      0.56 o 
  -5   4  10        2.99        3.60      0.23 o 
  -4   4  10       10.47       10.01      0.34 o 
  -3   4  10       55.98       48.77      0.83 o 
  -2   4  10       25.97       22.55      0.55 o 
  -1   4  10       18.36       17.93      0.49 o 
   0   4  10       66.80       64.15      1.04 o 
   1   4  10       29.04       29.27      0.70 o 
   2   4  10        0.82        0.30      0.10 o 
   3   4  10        0.75        0.77      0.19 o 
   4   4  10        1.02        0.83      0.13 o 
   5   4  10        3.55        3.21      0.21 o 
   6   4  10        0.16        0.20      0.14 o 
 -11   5  10        3.81        4.63      0.30 o 
 -10   5  10        0.15        0.29      0.08 o 
  -9   5  10        1.22        0.86      0.13 o 
  -8   5  10        4.05        3.85      0.30 o 
  -7   5  10        0.22        0.14      0.10 o 
  -6   5  10        0.18        0.14      0.11 o 
  -5   5  10       12.00       13.82      0.51 o 
  -4   5  10       51.62       49.31      0.84 o 
  -3   5  10       61.30       55.22      1.02 o 
  -2   5  10        1.96        2.37      0.21 o 
  -1   5  10        9.65        7.17      0.32 o 
   0   5  10       21.17       17.76      0.54 o 
   1   5  10        0.08        0.12      0.10 o 
   2   5  10        1.22        0.74      0.17 o 
   3   5  10        0.60        0.48      0.11 o 
   4   5  10        0.60        0.67      0.15 o 
   5   5  10        2.32        2.21      0.20 o 
 -10   6  10       10.20       10.73      0.45 o 
  -9   6  10        0.50        0.44      0.11 o 
  -8   6  10        9.78        8.75      0.40 o 
  -7   6  10        2.55        2.76      0.21 o 
  -6   6  10        2.47        2.13      0.23 o 
  -5   6  10        9.81        8.78      0.45 o 
  -4   6  10        0.37        0.49      0.11 o 
  -3   6  10        6.37        4.56      0.40 o 
  -2   6  10        2.61        1.34      0.18 o 
  -1   6  10       14.07       14.22      0.56 o 
   0   6  10        7.94        8.12      0.42 o 
   1   6  10        1.41        1.07      0.16 o 
   2   6  10        0.36        1.24      0.27 o 
   3   6  10        2.94        3.59      0.43 o 
   4   6  10        0.46        0.65      0.19 o 
  -8   7  10        0.23        0.13      0.07 o 
  -7   7  10       15.00       12.93      0.70 o 
  -6   7  10        0.89        0.63      0.11 o 
  -5   7  10        0.59        0.34      0.10 o 
  -4   7  10        0.80        0.90      0.27 o 
  -3   7  10        3.11        3.90      0.32 o 
  -2   7  10        4.14        2.97      0.23 o 
  -1   7  10        0.06        0.15      0.09 o 
   0   7  10        0.35        0.50      0.10 o 
   1   7  10        2.06        2.84      0.27 o 
   2   7  10        0.87        2.30      0.31 o 
  -5   8  10        0.00       -0.01      0.08 o 
  -4   8  10        1.06        1.37      0.24 o 
  -3   8  10        0.10        0.20      0.13 o 
  -2   8  10        0.15        0.21      0.14 o 
  -1   8  10        6.37        6.93      0.49 o 
 -13   0  11        4.48        2.99      0.34 o 
 -11   0  11       32.25       32.78      1.39 o 
  -9   0  11      168.44      165.37      2.23 o 
  -7   0  11     1198.31     1253.59      6.31 o 
  -5   0  11       18.80       17.80      0.77 o 
  -3   0  11       44.91       47.01      1.26 o 
  -1   0  11       35.38       34.64      1.08 o 
   1   0  11       96.64       99.70      2.72 o 
   3   0  11       33.03       34.02      1.55 o 
   5   0  11       72.85       74.56      2.00 o 
 -13   1  11        3.49        3.13      0.24 o 
 -12   1  11        1.06        0.88      0.16 o 
 -11   1  11        6.61        5.88      0.42 o 
 -10   1  11        1.76        2.11      0.30 o 
  -9   1  11       86.77       91.00      1.16 o 
  -8   1  11      214.74      226.15      1.83 o 
  -7   1  11       67.23       69.85      1.04 o 
  -6   1  11        6.83        7.27      0.36 o 
  -5   1  11       43.28       46.24      1.02 o 
  -4   1  11       33.96       34.83      0.76 o 
  -3   1  11        4.07        3.76      0.23 o 
  -2   1  11        0.38        0.66      0.12 o 
  -1   1  11        2.12        2.76      0.22 o 
   0   1  11        5.80        5.61      0.31 o 
   1   1  11        4.35        5.72      0.47 o 
   2   1  11       85.64       93.39      1.82 o 
   3   1  11      235.32      249.03      2.90 o 
   4   1  11        8.52        8.29      0.51 o 
   5   1  11       61.34       61.90      1.26 o 
   6   1  11        2.50        1.72      0.20 o 
 -13   2  11       13.28       12.52      0.63 o 
 -12   2  11        1.85        1.65      0.19 o 
 -11   2  11        2.22        1.55      0.22 o 
 -10   2  11        6.43        6.11      0.44 o 
  -9   2  11        3.01        3.38      0.34 o 
  -8   2  11        2.49        2.30      0.19 o 
  -7   2  11        3.21        2.95      0.27 o 
  -6   2  11        0.48        0.47      0.12 o 
  -5   2  11       70.30       71.93      0.80 o 
  -4   2  11       38.85       38.73      0.78 o 
  -3   2  11       65.01       66.31      0.93 o 
  -2   2  11       13.64       16.77      0.47 o 
  -1   2  11        4.94        4.09      0.24 o 
   0   2  11       19.88       19.82      0.57 o 
   1   2  11        7.87        8.25      0.37 o 
   2   2  11       41.39       43.15      0.98 o 
   3   2  11        2.75        2.52      0.24 o 
   4   2  11        0.00        0.04      0.10 o 
   5   2  11        0.00        0.02      0.11 o 
   6   2  11       10.58        9.67      0.32 o 
 -12   3  11       35.76       34.43      1.98 o 
 -11   3  11       10.34       11.22      0.41 o 
 -10   3  11        0.54        0.85      0.34 o 
  -9   3  11        0.14        0.17      0.23 o 
  -8   3  11        0.04        0.11      0.11 o 
  -7   3  11       25.43       25.70      0.64 o 
  -6   3  11       83.63       82.90      1.17 o 
  -5   3  11        6.45        8.25      0.37 o 
  -4   3  11       26.28       24.99      0.52 o 
  -3   3  11       86.12       78.63      0.99 o 
  -2   3  11      101.80       87.87      1.06 o 
  -1   3  11      164.60      147.26      1.37 o 
   0   3  11        0.38        0.21      0.08 o 
   1   3  11        2.44        2.11      0.17 o 
   2   3  11       12.26       11.39      0.36 o 
   3   3  11       23.78       23.07      0.49 o 
   4   3  11        2.01        1.82      0.15 o 
   5   3  11        1.12        1.31      0.52 o 
 -11   4  11        1.59        1.70      0.20 o 
 -10   4  11        1.74        2.34      0.20 o 
  -9   4  11        8.83        8.58      0.40 o 
  -8   4  11        0.96        1.25      0.36 o 
  -7   4  11        0.65        0.49      0.12 o 
  -6   4  11        0.22        0.05      0.08 o 
  -5   4  11        0.03        0.06      0.10 o 
  -4   4  11        0.08        0.41      0.14 o 
  -3   4  11        0.00        0.01      0.10 o 
  -2   4  11      121.81      111.05      1.59 o 
  -1   4  11        2.61        3.40      0.28 o 
   0   4  11       23.79       23.57      0.70 o 
   1   4  11        5.69        4.53      0.38 o 
   2   4  11        8.93        9.02      0.40 o 
   3   4  11        2.35        2.43      0.20 o 
   4   4  11        1.90        2.22      0.17 o 
 -10   5  11       24.43       26.34      0.73 o 
  -9   5  11       16.19       17.44      0.67 o 
  -8   5  11        8.08        8.79      0.52 o 
  -7   5  11        0.31        0.77      0.15 o 
  -6   5  11        2.58        3.34      0.28 o 
  -5   5  11       14.59       16.84      0.77 o 
  -4   5  11        4.73        4.42      0.40 o 
  -3   5  11        0.01        0.06      0.15 o 
  -2   5  11        0.18        0.11      0.21 o 
  -1   5  11        3.76        2.79      0.30 o 
   0   5  11        0.10        0.19      0.10 o 
   1   5  11       11.43       14.56      0.62 o 
   2   5  11        0.17        0.29      0.11 o 
   3   5  11        1.64        1.69      0.20 o 
   4   5  11        0.10        0.30      0.13 o 
  -9   6  11        0.00       -0.04      0.08 o 
  -8   6  11       11.98       12.22      0.54 o 
  -7   6  11        2.33        1.75      0.18 o 
  -6   6  11        7.70        8.99      0.41 o 
  -5   6  11        1.07        1.05      0.27 o 
  -4   6  11       12.25       11.30      0.84 o 
  -3   6  11        5.58        7.18      0.46 o 
  -2   6  11       11.81       14.42      0.64 o 
  -1   6  11        1.48        1.46      0.22 o 
   0   6  11        0.06        0.08      0.10 o 
   1   6  11        5.00        4.97      0.50 o 
   2   6  11       12.82       13.45      0.75 o 
  -7   7  11        0.62        0.29      0.13 o 
  -6   7  11       27.08       24.12      0.66 o 
  -5   7  11        5.43        5.00      0.33 o 
  -4   7  11        1.21        2.17      0.33 o 
  -3   7  11        3.64        2.80      0.38 o 
  -2   7  11        1.32        1.24      0.25 o 
  -1   7  11        7.00        7.78      0.38 o 
   0   7  11        0.86        1.41      0.24 o 
 -12   0  12       14.62       14.27      0.73 o 
 -10   0  12        6.94        5.76      0.38 o 
  -8   0  12       39.83       40.34      1.54 o 
  -6   0  12     1196.21     1216.45      7.19 o 
  -4   0  12       67.25       74.32      1.60 o 
  -2   0  12       14.97       17.03      0.60 o 
   0   0  12        4.46        3.93      0.54 o 
   2   0  12        0.83        0.78      0.30 o 
   4   0  12       20.95       21.18      1.02 o 
 -12   1  12        0.09        0.06      0.10 o 
 -11   1  12        5.02        4.96      0.39 o 
 -10   1  12        3.96        3.39      0.20 o 
  -9   1  12       63.00       65.08      1.06 o 
  -8   1  12       49.24       50.51      0.99 o 
  -7   1  12        5.16        4.76      0.32 o 
  -6   1  12      152.95      165.35      1.63 o 
  -5   1  12       19.06       22.22      0.71 o 
  -4   1  12       57.51       64.48      1.21 o 
  -3   1  12       37.58       38.17      0.78 o 
  -2   1  12        0.66        0.68      0.13 o 
  -1   1  12        3.19        3.33      0.24 o 
   0   1  12        6.34        6.43      0.38 o 
   1   1  12       13.80       14.90      0.72 o 
   2   1  12        1.21        1.58      0.25 o 
   3   1  12       10.35        9.29      0.52 o 
   4   1  12        0.42        0.40      0.12 o 
   5   1  12        2.47        2.67      0.18 o 
 -12   2  12        0.89        0.88      0.20 o 
 -11   2  12        7.04        6.21      0.55 o 
 -10   2  12       13.97       15.63      0.92 o 
  -9   2  12       16.80       16.96      0.69 o 
  -8   2  12        3.56        3.76      0.23 o 
  -7   2  12       11.67       14.37      0.46 o 
  -6   2  12        3.94        3.17      0.23 o 
  -5   2  12       10.31       10.97      0.42 o 
  -4   2  12        1.42        1.48      0.15 o 
  -3   2  12       31.35       33.09      0.72 o 
  -2   2  12       20.76       22.92      0.54 o 
  -1   2  12       21.28       20.22      0.51 o 
   0   2  12       68.91       67.05      0.89 o 
   1   2  12        2.50        3.18      0.24 o 
   2   2  12       50.84       51.00      0.96 o 
   3   2  12       72.14       75.39      1.09 o 
   4   2  12       29.68       29.17      0.61 o 
   5   2  12        6.18        5.47      0.38 o 
 -11   3  12        9.29        8.87      0.61 o 
 -10   3  12        8.30        7.66      0.63 o 
  -9   3  12        2.77        3.36      0.45 o 
  -8   3  12        2.08        2.32      0.21 o 
  -7   3  12       13.48       14.66      0.46 o 
  -6   3  12        0.07        0.01      0.13 o 
  -5   3  12        6.42        6.60      0.32 o 
  -4   3  12       21.01       17.63      0.59 o 
  -3   3  12        3.60        2.94      0.17 o 
  -2   3  12        2.05        2.06      0.17 o 
  -1   3  12        7.75        5.88      0.27 o 
   0   3  12       18.91       15.75      0.42 o 
   1   3  12        7.16        6.36      0.29 o 
   2   3  12       18.83       17.40      0.44 o 
   3   3  12       24.79       23.57      0.54 o 
   4   3  12       19.92       17.87      0.72 o 
 -11   4  12       26.03       30.14      0.98 o 
 -10   4  12        0.65        1.24      0.25 o 
  -9   4  12        0.61        0.74      0.16 o 
  -8   4  12        1.98        2.40      0.25 o 
  -7   4  12        0.01        0.06      0.08 o 
  -6   4  12        6.66        6.24      0.34 o 
  -5   4  12        3.45        3.43      0.25 o 
  -4   4  12        0.72        0.24      0.12 o 
  -3   4  12        2.00        0.77      0.20 o 
  -2   4  12        1.88        1.64      0.20 o 
  -1   4  12        9.39       10.05      0.44 o 
   0   4  12       22.43       22.12      0.62 o 
   1   4  12        6.05        6.70      0.41 o 
   2   4  12        0.05        0.13      0.09 o 
   3   4  12        4.27        5.21      0.28 o 
  -9   5  12        0.56        0.46      0.15 o 
  -8   5  12        5.17        5.15      0.35 o 
  -7   5  12       19.55       17.44      0.64 o 
  -6   5  12        0.00        0.08      0.10 o 
  -5   5  12        1.60        1.49      0.22 o 
  -4   5  12        0.00        0.08      0.09 o 
  -3   5  12        8.37        9.00      0.52 o 
  -2   5  12       24.64       25.38      0.85 o 
  -1   5  12        3.59        3.92      0.33 o 
   0   5  12        0.66        0.75      0.15 o 
   1   5  12        1.03        0.33      0.14 o 
   2   5  12        3.91        5.03      0.43 o 
  -8   6  12        4.98        6.12      0.45 o 
  -7   6  12        6.67        7.22      0.52 o 
  -6   6  12        2.45        4.22      0.30 o 
  -5   6  12        2.01        3.54      0.28 o 
  -4   6  12        0.94        0.78      0.14 o 
  -3   6  12        2.49        1.52      0.29 o 
  -2   6  12       15.06       14.91      0.80 o 
  -1   6  12        1.81        2.61      0.23 o 
   0   6  12        3.13        3.49      0.38 o 
 -11   0  13        1.01        1.29      0.21 o 
  -9   0  13        1.27        0.76      0.21 o 
  -7   0  13        1.85        2.19      0.37 o 
  -5   0  13       67.34       70.75      2.16 o 
  -3   0  13        9.88       11.90      0.89 o 
  -1   0  13        2.63        2.86      0.30 o 
   1   0  13        0.80        0.95      0.28 o 
   3   0  13        4.23        4.78      0.45 o 
 -11   1  13        1.47        1.80      0.25 o 
 -10   1  13        1.64        1.37      0.16 o 
  -9   1  13       37.94       37.82      0.96 o 
  -8   1  13       94.90       98.73      1.55 o 
  -7   1  13        1.11        1.60      0.23 o 
  -6   1  13       14.05       15.23      0.48 o 
  -5   1  13       20.30       20.03      0.56 o 
  -4   1  13        2.19        1.77      0.21 o 
  -3   1  13       45.13       43.12      0.79 o 
  -2   1  13       62.80       63.07      0.96 o 
  -1   1  13       50.23       47.88      0.82 o 
   0   1  13        9.11        7.85      0.38 o 
   1   1  13       10.70       10.39      0.43 o 
   2   1  13       19.21       19.55      0.54 o 
   3   1  13       19.60       19.56      0.49 o 
 -10   2  13        5.69        4.53      0.43 o 
  -9   2  13       23.14       23.40      0.71 o 
  -8   2  13       82.96       84.46      1.14 o 
  -7   2  13      131.91      140.36      1.52 o 
  -6   2  13       40.35       46.91      1.14 o 
  -5   2  13        0.12        0.34      0.10 o 
  -4   2  13       13.81       14.58      0.46 o 
  -3   2  13        2.20        1.64      0.14 o 
  -2   2  13        8.12        6.51      0.26 o 
  -1   2  13       16.46       16.32      0.46 o 
   0   2  13        2.76        2.85      0.23 o 
   1   2  13        8.47        8.81      0.37 o 
   2   2  13        2.26        1.92      0.19 o 
   3   2  13        9.71        9.72      0.32 o 
 -10   3  13       15.42       16.48      0.76 o 
  -9   3  13        8.94       10.40      0.66 o 
  -8   3  13        5.36        5.31      0.27 o 
  -7   3  13        2.83        2.61      0.26 o 
  -6   3  13        0.30        0.25      0.13 o 
  -5   3  13       14.22       16.60      0.65 o 
  -4   3  13        2.24        2.39      0.23 o 
  -3   3  13        3.35        3.16      0.30 o 
  -2   3  13        0.35        0.29      0.08 o 
  -1   3  13        0.00        0.18      0.07 o 
   0   3  13        2.38        3.10      0.22 o 
   1   3  13        0.01        0.20      0.10 o 
   2   3  13        1.40        2.02      0.28 o 
  -9   4  13        3.63        3.84      0.37 o 
  -8   4  13        1.46        2.00      0.19 o 
  -7   4  13        2.18        2.37      0.23 o 
  -6   4  13        2.06        1.94      0.17 o 
  -5   4  13        7.71        9.31      0.70 o 
  -4   4  13       27.99       29.77      1.24 o 
  -3   4  13        0.00        0.16      0.19 o 
  -2   4  13        6.53        7.51      0.61 o 
  -1   4  13        0.02       -0.04      0.15 o 
   0   4  13        8.41        7.63      0.39 o 
   1   4  13        1.34        0.98      0.19 o 
  -7   5  13        2.58        3.29      0.23 o 
  -6   5  13        3.25        2.58      0.27 o 
  -5   5  13        3.03        3.46      0.52 o 
  -4   5  13        4.60        4.96      0.48 o 
  -3   5  13        3.77        3.78      0.41 o 
  -2   5  13        0.00       -0.14      0.15 o 
  -1   5  13        8.65        6.75      0.47 o 
  -8   0  14        2.83        2.03      0.30 o 
  -6   0  14       19.58       20.13      0.99 o 
  -4   0  14       12.51       12.24      0.83 o 
  -2   0  14        8.95        7.19      0.62 o 
   0   0  14       66.88       67.99      1.71 o 
   2   0  14        5.79        6.26      0.44 o 
  -9   1  14        7.73        6.89      0.33 o 
  -8   1  14       15.58       16.43      0.56 o 
  -7   1  14        0.39        0.59      0.19 o 
  -6   1  14        7.91        8.87      0.46 o 
  -5   1  14       18.74       19.51      0.57 o 
  -4   1  14        0.04        0.00      0.08 o 
  -3   1  14       19.26       20.13      0.57 o 
  -2   1  14       12.90       11.48      0.42 o 
  -1   1  14        2.47        1.78      0.17 o 
   0   1  14        7.84        7.31      0.31 o 
   1   1  14        0.24        0.46      0.09 o 
  -8   2  14        7.50        6.42      0.33 o 
  -7   2  14       78.51       77.69      1.22 o 
  -6   2  14      106.11      111.48      1.26 o 
  -5   2  14       26.11       27.00      0.55 o 
  -4   2  14        0.01        0.04      0.06 o 
  -3   2  14        3.12        2.53      0.17 o 
  -2   2  14        0.27        0.11      0.07 o 
  -1   2  14        3.17        3.57      0.22 o 
   0   2  14        8.87        9.08      0.33 o 
   1   2  14        0.06        0.10      0.06 o 
  -7   3  14        8.95        9.25      0.40 o 
  -6   3  14       46.34       46.79      1.11 o 
  -5   3  14       22.55       25.55      0.69 o 
  -4   3  14        0.02        0.06      0.13 o 
  -3   3  14        0.55        0.17      0.15 o 
  -2   3  14        0.63        0.29      0.09 o 
  -1   3  14        0.48        0.46      0.14 o 
   0   3  14        0.46        0.52      0.14 o 
  -6   4  14        5.08        8.30      0.53 o 
  -5   4  14        0.45        0.28      0.16 o 
  -4   4  14        2.08        2.57      0.33 o 
  -3   4  14        0.01        0.05      0.11 o 
  -2   4  14        6.14        7.02      0.46 o 
  -7   0  15        5.09        5.38      0.42 o 
  -5   0  15        0.00        0.04      0.12 o 
  -3   0  15       31.33       31.72      0.74 o 
  -1   0  15        0.02       -0.03      0.10 o 
  -8   1  15        2.94        2.45      0.26 o 
  -7   1  15       12.15       10.56      0.40 o 
  -6   1  15        4.62        4.49      0.28 o 
  -5   1  15        0.10       -0.01      0.08 o 
  -4   1  15        9.34        8.83      0.28 o 
  -3   1  15       18.34       19.13      0.46 o 
  -2   1  15       22.16       20.93      0.75 o 
  -1   1  15        5.84        5.95      0.30 o 
  -7   2  15        2.31        2.97      0.29 o 
  -6   2  15        1.26        0.98      0.13 o 
  -5   2  15       10.61       10.49      0.39 o 
  -4   2  15        2.36        2.08      0.23 o 
  -3   2  15        0.90        1.19      0.14 o 
                                                 
